# Supplementary material for: Impact of blood meals taken on ivermectin-treated livestock on survival and egg production of the malaria vector Anopheles coluzzii under laboratory conditions
Source: PLoS One. 2024 Aug 15;19(8):e0308293. doi: 10.1371/journal.pone.0308293 (PMC11326554; doi:10.1371/journal.pone.0308293)
Supplement: S3 File — (TXT) [file pone.0308293.s004.txt]

Experience	Specie	Lot	Num_Animal	Traitement	Traitement2	Num_Boucle	Date_Gorgemen1	Gorged1	Non_gorged1	Total1	Tx_gorgement1	Morts_gorged1	Morts_nongorged1	Date_Gorgemen2	Gorged2	Non_gorged2	Total2	Tx_gorgement2	Morts_gorged	Morts_nongorged
REACT	Porc	L0	P1	NA	Temoin	1923	30/01/2018	72	85	157	45.86	0	3	02/02/2018	19	11	30	63.33	0	2
REACT	Porc	L0	P2	NA	DT	1924	30/01/2018	104	52	156	66.67	0	11	02/02/2018	51	19	70	72.86	0	1
REACT	Porc	L0	P3	NA	Temoin	1925	30/01/2018	83	68	151	54.97	0	9	02/02/2018	19	22	41	46.34	0	2
REACT	Porc	L0	P4	NA	DT	1926	30/01/2018	73	73	146	50	0	4	02/02/2018	24	11	35	68.57	0	0
REACT	Porc	L0	P5	NA	Temoin	1927	30/01/2018	48	63	111	43.24	0	1	02/02/2018	3	2	5	60	0	0
REACT	Porc	L0	P6	NA	DT	1928	30/01/2018	51	59	110	46.36	0	8	02/02/2018	7	2	9	77.78	1	0
REACT	Porc	L1	P1	Temoin	Temoin	1923	08/02/2018	49	33	82	59.76	0	45	11/02/2018	2	1	3	66.67	0	2
REACT	Porc	L1	P2	DT	DT	1924	08/02/2018	101	27	128	78.91	8	10	11/02/2018	18	7	25	72	1	2
REACT	Porc	L1	P3	Temoin	Temoin	1925	08/02/2018	67	24	91	73.63	0	54	11/02/2018	16	6	22	72.73	0	0
REACT	Porc	L1	P4	DT	DT	1926	08/02/2018	60	18	78	76.92	2	30	11/02/2018	2	1	3	66.67	0	0
REACT	Porc	L1	P5	Temoin	Temoin	1927	08/02/2018	66	21	87	75.86	3	25	11/02/2018	9	11	20	45	0	2
REACT	Porc	L1	P6	DT	DT	1928	08/02/2018	51	34	85	60	0	15	11/02/2018	5	5	10	50	0	0
REACT	Porc	L2	P1	Temoin	Temoin	1923	13/02/2018	38	43	81	46.91	1	32	16/02/2018	NA	NA	NA	NA	NA	NA
REACT	Porc	L2	P2	DT	DT	1924	13/02/2018	43	47	90	47.78	0	72	16/02/2018	NA	NA	NA	NA	NA	NA
REACT	Porc	L2	P3	Temoin	Temoin	1925	13/02/2018	42	82	124	33.87	0	55	16/02/2018	NA	NA	NA	NA	NA	NA
REACT	Porc	L2	P4	DT	DT	1926	13/02/2018	42	33	75	56	1	44	16/02/2018	NA	NA	NA	NA	NA	NA
REACT	Porc	L2	P5	Temoin	Temoin	1927	13/02/2018	47	54	101	46.53	0	62	16/02/2018	NA	NA	NA	NA	NA	NA
REACT	Porc	L2	P6	DT	DT	1928	13/02/2018	20	55	75	26.67	0	28	16/02/2018	NA	NA	NA	NA	NA	NA
REACT	Porc	L3	P1	Temoin	Temoin	1923	20/02/2018	36	22	58	62.07	0	8	23/02/2018	NA	NA	NA	NA	NA	NA
REACT	Porc	L3	P2	DT	DT	1924	20/02/2018	52	35	87	59.77	0	1	23/02/2018	4	6	10	40	0	1
REACT	Porc	L3	P3	Temoin	Temoin	1925	20/02/2018	67	17	84	79.76	0	2	23/02/2018	3	15	18	16.67	0	4
REACT	Porc	L3	P4	DT	DT	1926	20/02/2018	62	16	78	79.49	0	0	23/02/2018	4	8	12	33.33	0	0
REACT	Porc	L3	P5	Temoin	Temoin	1927	20/02/2018	54	46	100	54	0	6	23/02/2018	0	4	4	-	0	0
REACT	Porc	L3	P6	DT	DT	1928	20/02/2018	70	34	104	67.31	0	3	23/02/2018	6	7	13	46.15	0	2
REACT	Porc	L4	P1	Temoin	Temoin	1923	27/02/2018	66	71	137	48.18	0	30	02/03/2018	8	5	13	61.54	0	1
REACT	Porc	L4	P2	DT	DT	1924	27/02/2018	27	91	118	22.88	0	25	02/03/2018	NA	NA	NA	NA	NA	NA
REACT	Porc	L4	P3	Temoin	Temoin	1925	27/02/2018	66	83	149	44.3	0	11	02/03/2018	6	6	12	50	0	0
REACT	Porc	L4	P4	DT	DT	1926	27/02/2018	39	58	97	40.21	0	26	02/03/2018	NA	NA	NA	NA	NA	NA
REACT	Porc	L4	P5	Temoin	Temoin	1927	27/02/2018	66	84	150	44	0	28	02/03/2018	10	4	14	71.43	0	1
REACT	Porc	L4	P6	DT	DT	1928	27/02/2018	31	70	101	30.69	0	27	02/03/2018	NA	NA	NA	NA	NA	NA
REACT	Porc	L5	P1	Temoin	Temoin	1923	06/03/2018	57	107	164	34.76	0	5	09/03/2018	3	9	12	25	0	1
REACT	Porc	L5	P2	DT	DT	1924	06/03/2018	115	60	175	65.71	1	16	09/03/2018	38	17	55	69.09	2	3
REACT	Porc	L5	P3	Temoin	Temoin	1925	06/03/2018	63	96	159	39.62	0	27	09/03/2018	11	7	18	61.11	0	0
REACT	Porc	L5	P4	DT	DT	1926	06/03/2018	84	65	149	56.38	0	10	09/03/2018	16	10	26	61.54	0	1
REACT	Porc	L5	P5	Temoin	Temoin	1927	06/03/2018	84	80	164	51.22	2	21	09/03/2018	25	18	43	58.14	0	2
REACT	Porc	L5	P6	DT	DT	1928	06/03/2018	74	79	153	48.37	0	14	09/03/2018	12	8	20	60	0	1
LAMIVECT	Porc	L0	P1	NA	Temoin	845	23/08/2018	102	79	181	56.35	1	11	26/08/2018	35	14	49	71.43	1	1
LAMIVECT	Porc	L0	P2	NA	DT	846	23/08/2018	106	34	140	75.71	0	10	26/08/2018	41	13	54	75.93	0	1
LAMIVECT	Porc	L0	P3	NA	2DT	847	23/08/2018	75	110	185	40.54	2	7	26/08/2018	23	20	43	53.49	3	0
LAMIVECT	Porc	L0	P4	NA	3DT	848	23/08/2018	85	74	159	53.46	0	10	26/08/2018	35	9	44	79.55	1	4
LAMIVECT	Porc	L0	P5	NA	3DT	869	23/08/2018	86	80	166	51.81	0	12	26/08/2018	26	12	38	68.42	0	3
LAMIVECT	Porc	L0	P6	NA	2DT	870	23/08/2018	116	72	188	61.7	4	6	26/08/2018	53	10	63	84.13	0	4
LAMIVECT	Porc	L0	P7	NA	DT	879	23/08/2018	89	72	161	55.28	2	16	26/08/2018	6	30	36	16.67	0	2
LAMIVECT	Porc	L0	P8	NA	Temoin	880	23/08/2018	63	115	178	35.39	0	11	26/08/2018	19	2	21	90.48	0	1
LAMIVECT	Porc	L1	P1	Temoin	Temoin	845	30/08/2018	40	80	120	33.33	0	7	02/09/2018	NA	NA	NA	NA	NA	NA
LAMIVECT	Porc	L1	P2	DT	DT	846	30/08/2018	93	98	191	48.69	3	24	02/09/2018	24	2	26	92.31	0	0
LAMIVECT	Porc	L1	P3	2DT	2DT	847	30/08/2018	40	76	116	34.48	27	1	02/09/2018	NA	NA	NA	NA	NA	NA
LAMIVECT	Porc	L1	P4	3DT	3DT	848	30/08/2018	61	125	186	32.8	1	6	02/09/2018	NA	NA	NA	NA	NA	NA
LAMIVECT	Porc	L1	P5	3DT	3DT	869	30/08/2018	64	91	155	41.29	0	8	02/09/2018	13	0	13	100	0	1
LAMIVECT	Porc	L1	P6	2DT	2DT	870	30/08/2018	61	46	107	57.01	0	8	02/09/2018	17	1	18	94.44	0	0
LAMIVECT	Porc	L1	P7	DT	DT	879	30/08/2018	58	51	109	53.21	0	8	02/09/2018	5	3	8	62.5	0	0
LAMIVECT	Porc	L1	P8	Temoin	Temoin	880	30/08/2018	40	78	118	33.9	0	14	02/09/2018	NA	NA	NA	NA	NA	NA
LAMIVECT	Porc	L2	P1	Temoin	Temoin	845	04/09/2018	107	66	173	61.85	0	8	07/09/2018	71	2	73	97.26	0	0
LAMIVECT	Porc	L2	P2	DT	DT	846	04/09/2018	92	55	147	62.59	3	9	07/09/2018	25	5	30	83.33	0	4
LAMIVECT	Porc	L2	P3	2DT	2DT	847	04/09/2018	100	79	179	55.87	1	8	07/09/2018	11	3	14	78.57	1	0
LAMIVECT	Porc	L2	P4	3DT	3DT	848	04/09/2018	112	59	171	65.5	0	4	07/09/2018	14	3	17	82.35	0	3
LAMIVECT	Porc	L2	P5	3DT	3DT	869	04/09/2018	146	16	162	90.12	0	4	07/09/2018	13	6	19	68.42	0	1
LAMIVECT	Porc	L2	P6	2DT	2DT	870	04/09/2018	98	66	164	59.76	0	3	07/09/2018	6	5	11	54.55	0	0
LAMIVECT	Porc	L2	P7	DT	DT	879	04/09/2018	106	39	145	73.1	1	3	07/09/2018	26	11	37	70.27	0	4
LAMIVECT	Porc	L2	P8	Temoin	Temoin	880	04/09/2018	177	21	198	89.39	1	5	07/09/2018	140	10	150	93.33	0	2
LAMIVECT	Porc	L3	P1	Temoin	Temoin	845	11/09/2018	108	162	270	40	1	20	14/09/2018	31	30	61	50.82	0	2
LAMIVECT	Porc	L3	P2	DT	DT	846	11/09/2018	131	111	242	54.13	3	13	14/09/2018	30	53	83	36.14	0	1
LAMIVECT	Porc	L3	P3	2DT	2DT	847	11/09/2018	82	124	206	39.81	0	8	14/09/2018	39	15	54	72.22	0	2
LAMIVECT	Porc	L3	P4	3DT	3DT	848	11/09/2018	244	96	340	71.76	2	19	14/09/2018	46	54	100	46	3	2
LAMIVECT	Porc	L3	P5	3DT	3DT	869	11/09/2018	168	75	243	69.14	6	15	14/09/2018	54	8	62	87.1	0	0
LAMIVECT	Porc	L3	P6	2DT	2DT	870	11/09/2018	131	105	236	55.51	9	11	14/09/2018	42	22	64	65.63	0	0
LAMIVECT	Porc	L3	P7	DT	DT	879	11/09/2018	137	95	232	59.05	3	10	14/09/2018	56	27	83	67.47	0	0
LAMIVECT	Porc	L3	P8	Temoin	Temoin	880	11/09/2018	160	78	238	67.23	2	9	14/09/2018	64	33	97	65.98	2	11
LAMIVECT	Porc	L4	P1	Temoin	Temoin	845	18/09/2018	30	60	90	33.33	0	5	21/09/2018	NA	NA	NA	NA	NA	NA
LAMIVECT	Porc	L4	P2	DT	DT	846	18/09/2018	58	63	121	47.93	0	2	21/09/2018	13	4	17	76.47	0	0
LAMIVECT	Porc	L4	P3	2DT	2DT	847	18/09/2018	111	79	190	58.42	8	1	21/09/2018	39	21	60	65	1	1
LAMIVECT	Porc	L4	P4	3DT	3DT	848	18/09/2018	47	51	98	47.96	0	5	21/09/2018	5	1	6	83.33	0	0
LAMIVECT	Porc	L4	P5	3DT	3DT	869	18/09/2018	90	11	101	89.11	0	6	21/09/2018	31	13	44	70.45	0	0
LAMIVECT	Porc	L4	P6	2DT	2DT	870	18/09/2018	70	7	77	90.91	3	14	21/09/2018	13	12	24	54.17	1	1
LAMIVECT	Porc	L4	P7	DT	DT	879	18/09/2018	40	72	112	35.71	0	5	21/09/2018	NA	NA	NA	NA	NA	NA
LAMIVECT	Porc	L4	P8	Temoin	Temoin	880	18/09/2018	100	44	144	69.44	0	7	21/09/2018	25	27	52	48.08	NA	NA
LAMIVECT	Porc	L5	P1	Temoin	Temoin	845	25/09/2018	61	36	97	62.89	1	18	28/09/2018	5	13	18	27.78	0	0
LAMIVECT	Porc	L5	P2	DT	DT	846	25/09/2018	20	80	100	20	0	20	28/09/2018	0	0	0	NA	0	0
LAMIVECT	Porc	L5	P3	2DT	2DT	847	25/09/2018	95	29	124	76.61	0	2	28/09/2018	21	28	49	42.86	0	0
LAMIVECT	Porc	L5	P4	3DT	3DT	848	25/09/2018	54	19	73	73.97	0	23	28/09/2018	10	3	13	76.92	0	0
LAMIVECT	Porc	L5	P5	3DT	3DT	869	25/09/2018	92	6	98	93.88	0	9	28/09/2018	36	10	46	78.26	0	0
LAMIVECT	Porc	L5	P6	2DT	2DT	870	25/09/2018	74	32	106	69.81	0	10	28/09/2018	24	5	29	82.76	0	1
LAMIVECT	Porc	L5	P7	DT	DT	879	25/09/2018	52	26	78	66.67	0	26	28/09/2018	7	4	11	63.64	0	0
LAMIVECT	Porc	L5	P8	Temoin	Temoin	880	25/09/2018	20	28	48	41.67	3	20	28/09/2018	0	0	0	NA	0	0
REACT	Caprin	L0	C1	NA	DT	1875	25/03/2017	176	28	204	86.27	NA	NA	NA	72	22	94	76.6	NA	NA
REACT	Caprin	L0	C2	NA	Temoin	1876	25/03/2017	136	62	198	68.69	NA	NA	NA	49	36	85	57.65	NA	NA
REACT	Caprin	L0	C3	NA	DT	1879	25/03/2017	200	16	216	92.59	NA	NA	NA	93	21	114	81.58	NA	NA
REACT	Caprin	L0	C4	NA	Temoin	1880	25/03/2017	200	40	240	83.33	NA	NA	NA	85	60	145	58.62	NA	NA
REACT	Caprin	L0	C5	NA	DT	1881	25/03/2017	214	13	227	94.27	NA	NA	NA	127	16	143	88.81	NA	NA
REACT	Caprin	L0	C6	NA	Temoin	1882	25/03/2017	192	13	205	93.66	NA	NA	NA	75	61	136	55.15	NA	NA
REACT	Caprin	L1	C1	DT	DT	1875	03/04/2017	122	24	146	83.56	NA	NA	NA	27	17	44	61.36	NA	NA
REACT	Caprin	L1	C2	Temoin	Temoin	1876	03/04/2017	121	32	153	79.08	NA	NA	NA	29	22	51	56.86	NA	NA
REACT	Caprin	L1	C3	DT	DT	1879	03/04/2017	158	15	173	91.33	NA	NA	NA	48	5	53	90.57	NA	NA
REACT	Caprin	L1	C4	Temoin	Temoin	1880	03/04/2017	102	47	149	68.46	NA	NA	NA	23	16	39	58.97	NA	NA
REACT	Caprin	L1	C5	DT	DT	1881	03/04/2017	166	17	183	90.71	NA	NA	NA	62	11	73	84.93	NA	NA
REACT	Caprin	L1	C6	Temoin	Temoin	1882	03/04/2017	157	34	191	82.2	NA	NA	NA	56	13	69	81.16	NA	NA
REACT	Caprin	L2	C1	DT	DT	1875	08/04/2017	171	33	204	83.82	NA	NA	NA	NA	NA	NA	NA	NA	NA
REACT	Caprin	L2	C2	Temoin	Temoin	1876	08/04/2017	163	27	190	85.79	NA	NA	NA	NA	NA	NA	NA	NA	NA
REACT	Caprin	L2	C3	DT	DT	1879	08/04/2017	200	21	221	90.5	NA	NA	NA	NA	NA	NA	NA	NA	NA
REACT	Caprin	L2	C4	Temoin	Temoin	1880	08/04/2017	170	62	232	73.28	NA	NA	NA	NA	NA	NA	NA	NA	NA
REACT	Caprin	L2	C5	DT	DT	1881	08/04/2017	122	78	200	61	NA	NA	NA	NA	NA	NA	NA	NA	NA
REACT	Caprin	L2	C6	Temoin	Temoin	1882	08/04/2017	191	16	207	92.27	NA	NA	NA	NA	NA	NA	NA	NA	NA
REACT	Caprin	L3	C1	DT	DT	1875	15/04/2017	69	123	192	35.94	NA	NA	NA	0	13	13	-	NA	NA
REACT	Caprin	L3	C2	Temoin	Temoin	1876	15/04/2017	114	80	194	58.76	NA	NA	NA	0	7	7	-	NA	NA
REACT	Caprin	L3	C3	DT	DT	1879	15/04/2017	136	27	163	83.44	NA	NA	NA	0	8	8	-	NA	NA
REACT	Caprin	L3	C4	Temoin	Temoin	1880	15/04/2017	79	60	139	56.83	NA	NA	NA	0	10	10	-	NA	NA
REACT	Caprin	L3	C5	DT	DT	1881	15/04/2017	92	68	160	57.5	NA	NA	NA	0	15	15	-	NA	NA
REACT	Caprin	L3	C6	Temoin	Temoin	1882	15/04/2017	172	42	214	80.37	NA	NA	NA	0	18	18	-	NA	NA
REACT	Caprin	L4	C1	DT	DT	1875	22/04/2017	61	111	172	35.47	NA	NA	NA	12	2	14	85.71	NA	NA
REACT	Caprin	L4	C2	Temoin	Temoin	1876	22/04/2017	158	38	196	80.61	NA	NA	NA	49	16	65	75.38	NA	NA
REACT	Caprin	L4	C3	DT	DT	1879	22/04/2017	136	45	181	75.14	NA	NA	NA	62	6	68	91.18	NA	NA
REACT	Caprin	L4	C4	Temoin	Temoin	1880	22/04/2017	122	54	176	69.32	NA	NA	NA	56	4	60	93.33	NA	NA
REACT	Caprin	L4	C5	DT	DT	1881	22/04/2017	69	92	161	42.86	NA	NA	NA	12	6	18	66.67	NA	NA
REACT	Caprin	L4	C6	Temoin	Temoin	1882	22/04/2017	74	98	172	43.02	NA	NA	NA	18	2	20	90	NA	NA
REACT	Caprin	L5	C1	DT	DT	1875	29/04/2017	48	58	106	45.28	NA	NA	NA	3	3	6	50	NA	NA
REACT	Caprin	L5	C2	Temoin	Temoin	1876	29/04/2017	121	39	160	75.63	NA	NA	NA	39	30	69	56.52	NA	NA
REACT	Caprin	L5	C3	DT	DT	1879	29/04/2017	118	5	123	95.93	NA	NA	NA	52	0	52	100	NA	NA
REACT	Caprin	L5	C4	Temoin	Temoin	1880	29/04/2017	66	51	117	56.41	NA	NA	NA	10	7	17	58.82	NA	NA
REACT	Caprin	L5	C5	DT	DT	1881	29/04/2017	43	100	143	30.07	NA	NA	NA	NA	NA	NA	NA	NA	NA
REACT	Caprin	L5	C6	Temoin	Temoin	1882	29/04/2017	71	36	107	66.36	NA	NA	NA	16	7	23	69.57	NA	NA
REACT	Ovin	L0	O1	NA	DT	1717	12/09/2017	152	3	155	98.06	NA	NA	NA	45	47	92	48.91	NA	NA
REACT	Ovin	L0	O2	NA	Temoin	1718	12/09/2017	160	1	161	99.38	NA	NA	NA	29	75	104	27.88	NA	NA
REACT	Ovin	L0	O3	NA	DT	1719	12/09/2017	167	33	200	83.5	NA	NA	NA	20	68	88	22.73	NA	NA
REACT	Ovin	L0	O4	NA	Temoin	1720	12/09/2017	129	22	151	85.43	NA	NA	NA	6	75	81	7.41	NA	NA
REACT	Ovin	L0	O5	NA	DT	1721	12/09/2017	152	5	157	96.82	NA	NA	NA	67	27	94	71.28	NA	NA
REACT	Ovin	L0	O6	NA	Temoin	1722	12/09/2017	154	6	160	96.25	NA	NA	NA	86	21	107	80.37	NA	NA
REACT	Ovin	L1	O1	DT	DT	1717	21/09/2017	173	20	193	89.64	NA	NA	NA	9	11	20	45	NA	NA
REACT	Ovin	L1	O2	Temoin	Temoin	1718	21/09/2017	100	30	130	76.92	NA	NA	NA	63	16	79	79.75	NA	NA
REACT	Ovin	L1	O3	DT	DT	1719	21/09/2017	96	84	180	53.33	NA	NA	NA	3	0	3	100	NA	NA
REACT	Ovin	L1	O4	Temoin	Temoin	1720	21/09/2017	5	187	192	2.6	NA	NA	NA	NA	NA	NA	NA	NA	NA
REACT	Ovin	L1	O5	DT	DT	1721	21/09/2017	87	95	182	47.8	NA	NA	NA	12	21	33	36.36	NA	NA
REACT	Ovin	L1	O6	Temoin	Temoin	1722	21/09/2017	104	19	123	84.55	NA	NA	NA	38	21	59	64.41	NA	NA
REACT	Ovin	L2	O2	Temoin	Temoin	1718	26/09/2017	165	42	207	79.71	NA	NA	NA	91	9	100	91	NA	NA
REACT	Ovin	L2	O3	DT	DT	1719	26/09/2017	111	81	192	57.81	NA	NA	NA	24	8	32	75	NA	NA
REACT	Ovin	L2	O4	Temoin	Temoin	1720	26/09/2017	40	164	204	19.61	NA	NA	NA	NA	NA	NA	NA	NA	NA
REACT	Ovin	L2	O5	DT	DT	1721	26/09/2017	135	18	153	88.24	NA	NA	NA	37	21	58	63.79	NA	NA
REACT	Ovin	L3	O2	Temoin	Temoin	1718	03/10/2017	190	6	196	96.94	NA	NA	NA	72	12	84	85.71	NA	NA
REACT	Ovin	L3	O3	DT	DT	1719	03/10/2017	96	42	138	69.57	NA	NA	NA	30	13	43	69.77	NA	NA
REACT	Ovin	L3	O5	DT	DT	1721	03/10/2017	77	51	128	60.16	NA	NA	NA	39	11	50	78	NA	NA
REACT	Ovin	L4	O2	Temoin	Temoin	1718	10/10/2017	206	33	239	86.19	NA	NA	NA	60	52	112	53.57	NA	NA
REACT	Ovin	L4	O3	DT	DT	1719	10/10/2017	96	90	186	51.61	NA	NA	NA	20	41	61	32.79	NA	NA
REACT	Ovin	L4	O4	Temoin	Temoin	1720	10/10/2017	69	126	195	35.38	NA	NA	NA	14	22	36	38.89	NA	NA
REACT	Ovin	L4	O5	DT	DT	1721	10/10/2017	133	53	186	71.51	NA	NA	NA	53	21	74	71.62	NA	NA
REACT	Ovin	L5	O2	Temoin	Temoin	1718	17/10/2017	171	7	178	96.07	NA	NA	NA	57	21	78	73.08	NA	NA
REACT	Ovin	L5	O3	DT	DT	1719	17/10/2017	134	43	177	75.71	NA	NA	NA	34	40	74	45.95	NA	NA
REACT	Ovin	L5	O4	Temoin	Temoin	1720	17/10/2017	98	127	225	43.56	NA	NA	NA	20	26	46	43.48	NA	NA
REACT	Ovin	L5	O5	DT	DT	1721	17/10/2017	192	35	227	84.58	NA	NA	NA	89	19	108	82.41	NA	NA
These	Bovin	L0	Bov1	NA	NA	971	NA	25	3	29	86.21	NA	NA	NA	NA	NA	NA	NA	NA	NA
These	Bovin	L0	Bov1	NA	NA	971	NA	29	1	31	93.55	NA	NA	NA	NA	NA	NA	NA	NA	NA
These	Bovin	L0	Bov1	NA	NA	971	NA	30	1	31	96.77	NA	NA	NA	NA	NA	NA	NA	NA	NA
These	Bovin	L0	Bov1	NA	NA	971	NA	32	1	33	96.97	NA	NA	NA	NA	NA	NA	NA	NA	NA
These	Bovin	L0	Bov2	NA	NA	872	NA	31	1	31	100	NA	NA	NA	NA	NA	NA	NA	NA	NA
These	Bovin	L0	Bov2	NA	NA	872	NA	31	1	33	93.94	NA	NA	NA	NA	NA	NA	NA	NA	NA
These	Bovin	L0	Bov2	NA	NA	872	NA	29	1	30	96.67	NA	NA	NA	NA	NA	NA	NA	NA	NA
These	Bovin	L0	Bov2	NA	NA	872	NA	28	1	29	96.55	NA	NA	NA	NA	NA	NA	NA	NA	NA
These	Bovin	L0	Bov3	NA	NA	873	NA	25	1	30	83.33	NA	NA	NA	NA	NA	NA	NA	NA	NA
These	Bovin	L0	Bov3	NA	NA	873	NA	27	1	28	96.43	NA	NA	NA	NA	NA	NA	NA	NA	NA
These	Bovin	L0	Bov3	NA	NA	873	NA	26	1	29	89.66	NA	NA	NA	NA	NA	NA	NA	NA	NA
These	Bovin	L0	Bov3	NA	NA	873	NA	23	1	28	82.14	NA	NA	NA	NA	NA	NA	NA	NA	NA
These	Bovin	L0	Bov4	NA	NA	874	NA	27	2	30	90	NA	NA	NA	NA	NA	NA	NA	NA	NA
These	Bovin	L0	Bov4	NA	NA	874	NA	31	0	32	96.88	NA	NA	NA	NA	NA	NA	NA	NA	NA
These	Bovin	L0	Bov4	NA	NA	874	NA	28	1	29	96.55	NA	NA	NA	NA	NA	NA	NA	NA	NA
These	Bovin	L0	Bov4	NA	NA	874	NA	32	0	32	100	NA	NA	NA	NA	NA	NA	NA	NA	NA
These	Bovin	L1	Bov1	DT	DT	971	NA	51	3	54	94.44	NA	NA	NA	NA	NA	NA	NA	NA	NA
These	Bovin	L1	Bov1	DT	DT	971	NA	46	3	49	93.88	NA	NA	NA	NA	NA	NA	NA	NA	NA
These	Bovin	L1	Bov1	DT	DT	971	NA	49	4	53	92.45	NA	NA	NA	NA	NA	NA	NA	NA	NA
These	Bovin	L1	Bov1	DT	DT	971	NA	48	4	52	92.31	NA	NA	NA	NA	NA	NA	NA	NA	NA
These	Bovin	L1	Bov2	Temoin	Temoin	872	NA	47	0	47	100	NA	NA	NA	NA	NA	NA	NA	NA	NA
These	Bovin	L1	Bov2	Temoin	Temoin	872	NA	54	0	54	100	NA	NA	NA	NA	NA	NA	NA	NA	NA
These	Bovin	L1	Bov2	Temoin	Temoin	872	NA	51	1	52	98.08	NA	NA	NA	NA	NA	NA	NA	NA	NA
These	Bovin	L1	Bov2	Temoin	Temoin	872	NA	46	3	49	93.88	NA	NA	NA	NA	NA	NA	NA	NA	NA
These	Bovin	L1	Bov3	DT	DT	873	NA	49	4	53	92.45	NA	NA	NA	NA	NA	NA	NA	NA	NA
These	Bovin	L1	Bov3	DT	DT	873	NA	45	0	45	100	NA	NA	NA	NA	NA	NA	NA	NA	NA
These	Bovin	L1	Bov3	DT	DT	873	NA	49	0	49	100	NA	NA	NA	NA	NA	NA	NA	NA	NA
These	Bovin	L1	Bov3	DT	DT	873	NA	34	4	38	89.47	NA	NA	NA	NA	NA	NA	NA	NA	NA
These	Bovin	L1	Bov4	Temoin	Temoin	874	NA	43	4	47	91.49	NA	NA	NA	NA	NA	NA	NA	NA	NA
These	Bovin	L1	Bov4	Temoin	Temoin	874	NA	51	0	51	100	NA	NA	NA	NA	NA	NA	NA	NA	NA
These	Bovin	L1	Bov4	Temoin	Temoin	874	NA	44	1	45	97.78	NA	NA	NA	NA	NA	NA	NA	NA	NA
These	Bovin	L1	Bov4	Temoin	Temoin	874	NA	38	4	42	90.48	NA	NA	NA	NA	NA	NA	NA	NA	NA
These	Bovin	L2	Bov1	DT	DT	971	NA	62	0	62	100	NA	NA	NA	NA	NA	NA	NA	NA	NA
These	Bovin	L2	Bov1	DT	DT	971	NA	51	1	52	98.08	NA	NA	NA	NA	NA	NA	NA	NA	NA
These	Bovin	L2	Bov1	DT	DT	971	NA	62	0	62	100	NA	NA	NA	NA	NA	NA	NA	NA	NA
These	Bovin	L2	Bov1	DT	DT	971	NA	57	1	58	98.28	NA	NA	NA	NA	NA	NA	NA	NA	NA
These	Bovin	L2	Bov2	Temoin	Temoin	872	NA	62	0	62	100	NA	NA	NA	NA	NA	NA	NA	NA	NA
These	Bovin	L2	Bov2	Temoin	Temoin	872	NA	62	2	64	96.88	NA	NA	NA	NA	NA	NA	NA	NA	NA
These	Bovin	L2	Bov2	Temoin	Temoin	872	NA	50	1	51	98.04	NA	NA	NA	NA	NA	NA	NA	NA	NA
These	Bovin	L2	Bov2	Temoin	Temoin	872	NA	58	0	58	100	NA	NA	NA	NA	NA	NA	NA	NA	NA
These	Bovin	L2	Bov3	DT	DT	873	NA	53	1	54	98.15	NA	NA	NA	NA	NA	NA	NA	NA	NA
These	Bovin	L2	Bov3	DT	DT	873	NA	57	0	57	100	NA	NA	NA	NA	NA	NA	NA	NA	NA
These	Bovin	L2	Bov3	DT	DT	873	NA	59	0	59	100	NA	NA	NA	NA	NA	NA	NA	NA	NA
These	Bovin	L2	Bov3	DT	DT	873	NA	53	3	56	94.64	NA	NA	NA	NA	NA	NA	NA	NA	NA
These	Bovin	L2	Bov4	Temoin	Temoin	874	NA	61	0	61	100	NA	NA	NA	NA	NA	NA	NA	NA	NA
These	Bovin	L2	Bov4	Temoin	Temoin	874	NA	50	0	50	100	NA	NA	NA	NA	NA	NA	NA	NA	NA
These	Bovin	L2	Bov4	Temoin	Temoin	874	NA	60	1	61	98.36	NA	NA	NA	NA	NA	NA	NA	NA	NA
These	Bovin	L2	Bov4	Temoin	Temoin	874	NA	48	5	53	90.57	NA	NA	NA	NA	NA	NA	NA	NA	NA
These	Bovin	L3	Bov1	DT	DT	971	NA	66	1	67	98.51	NA	NA	NA	NA	NA	NA	NA	NA	NA
These	Bovin	L3	Bov1	DT	DT	971	NA	62	1	63	98.41	NA	NA	NA	NA	NA	NA	NA	NA	NA
These	Bovin	L3	Bov1	DT	DT	971	NA	64	0	64	100	NA	NA	NA	NA	NA	NA	NA	NA	NA
These	Bovin	L3	Bov1	DT	DT	971	NA	69	1	70	98.57	NA	NA	NA	NA	NA	NA	NA	NA	NA
These	Bovin	L3	Bov2	Temoin	Temoin	872	NA	64	1	65	98.46	NA	NA	NA	NA	NA	NA	NA	NA	NA
These	Bovin	L3	Bov2	Temoin	Temoin	872	NA	69	0	69	100	NA	NA	NA	NA	NA	NA	NA	NA	NA
These	Bovin	L3	Bov2	Temoin	Temoin	872	NA	55	1	56	98.21	NA	NA	NA	NA	NA	NA	NA	NA	NA
These	Bovin	L3	Bov2	Temoin	Temoin	872	NA	63	1	64	98.44	NA	NA	NA	NA	NA	NA	NA	NA	NA
These	Bovin	L3	Bov3	DT	DT	873	NA	57	6	63	90.48	NA	NA	NA	NA	NA	NA	NA	NA	NA
These	Bovin	L3	Bov3	DT	DT	873	NA	55	9	64	85.94	NA	NA	NA	NA	NA	NA	NA	NA	NA
These	Bovin	L3	Bov3	DT	DT	873	NA	56	3	59	94.92	NA	NA	NA	NA	NA	NA	NA	NA	NA
These	Bovin	L3	Bov3	DT	DT	873	NA	57	6	63	90.48	NA	NA	NA	NA	NA	NA	NA	NA	NA
These	Bovin	L3	Bov4	Temoin	Temoin	874	NA	64	1	65	98.46	NA	NA	NA	NA	NA	NA	NA	NA	NA
These	Bovin	L3	Bov4	Temoin	Temoin	874	NA	67	0	67	100	NA	NA	NA	NA	NA	NA	NA	NA	NA
These	Bovin	L3	Bov4	Temoin	Temoin	874	NA	67	0	67	100	NA	NA	NA	NA	NA	NA	NA	NA	NA
These	Bovin	L3	Bov4	Temoin	Temoin	874	NA	67	0	67	100	NA	NA	NA	NA	NA	NA	NA	NA	NA
These	Bovin	L4	Bov1	DT	DT	971	NA	52	1	53	98.11	NA	NA	NA	NA	NA	NA	NA	NA	NA
These	Bovin	L4	Bov1	DT	DT	971	NA	38	0	38	100	NA	NA	NA	NA	NA	NA	NA	NA	NA
These	Bovin	L4	Bov1	DT	DT	971	NA	48	4	52	92.31	NA	NA	NA	NA	NA	NA	NA	NA	NA
These	Bovin	L4	Bov1	DT	DT	971	NA	32	1	33	96.97	NA	NA	NA	NA	NA	NA	NA	NA	NA
These	Bovin	L4	Bov2	Temoin	Temoin	872	NA	45	0	45	100	NA	NA	NA	NA	NA	NA	NA	NA	NA
These	Bovin	L4	Bov2	Temoin	Temoin	872	NA	32	0	32	100	NA	NA	NA	NA	NA	NA	NA	NA	NA
These	Bovin	L4	Bov2	Temoin	Temoin	872	NA	32	0	32	100	NA	NA	NA	NA	NA	NA	NA	NA	NA
These	Bovin	L4	Bov2	Temoin	Temoin	872	NA	34	0	34	100	NA	NA	NA	NA	NA	NA	NA	NA	NA
These	Bovin	L4	Bov3	DT	DT	873	NA	47	0	47	100	NA	NA	NA	NA	NA	NA	NA	NA	NA
These	Bovin	L4	Bov3	DT	DT	873	NA	47	2	49	95.92	NA	NA	NA	NA	NA	NA	NA	NA	NA
These	Bovin	L4	Bov3	DT	DT	873	NA	35	2	37	94.59	NA	NA	NA	NA	NA	NA	NA	NA	NA
These	Bovin	L4	Bov3	DT	DT	873	NA	38	1	39	97.44	NA	NA	NA	NA	NA	NA	NA	NA	NA
These	Bovin	L4	Bov4	Temoin	Temoin	874	NA	40	1	41	97.56	NA	NA	NA	NA	NA	NA	NA	NA	NA
These	Bovin	L4	Bov4	Temoin	Temoin	874	NA	36	0	36	100	NA	NA	NA	NA	NA	NA	NA	NA	NA
These	Bovin	L4	Bov4	Temoin	Temoin	874	NA	38	2	40	95	NA	NA	NA	NA	NA	NA	NA	NA	NA
These	Bovin	L4	Bov4	Temoin	Temoin	874	NA	45	3	48	93.75	NA	NA	NA	NA	NA	NA	NA	NA	NA
