# Supplementary material for: Impact of blood meals taken on ivermectin-treated livestock on survival and egg production of the malaria vector Anopheles coluzzii under laboratory conditions
Source: PLoS One. 2024 Aug 15;19(8):e0308293. doi: 10.1371/journal.pone.0308293 (PMC11326554; doi:10.1371/journal.pone.0308293)
Supplement: S4 File — (TXT) [file pone.0308293.s005.txt]

Exp	Hote	Lot	DAI	DAI2	Num_animal	Num_gobelet	Traitement	Traitement2	Individu	Date	Status	DAI_Traitement	Observations
LAMIVECT	Porc	L0	0	0DAI	P1	G1	NA	Control	1	10	1	0_NA	NA
LAMIVECT	Porc	L0	0	0DAI	P1	G1	NA	Control	2	17	1	0_NA	NA
LAMIVECT	Porc	L0	0	0DAI	P1	G1	NA	Control	3	17	1	0_NA	NA
LAMIVECT	Porc	L0	0	0DAI	P1	G1	NA	Control	4	22	1	0_NA	NA
LAMIVECT	Porc	L0	0	0DAI	P1	G1	NA	Control	5	22	1	0_NA	NA
LAMIVECT	Porc	L0	0	0DAI	P1	G1	NA	Control	6	24	1	0_NA	NA
LAMIVECT	Porc	L0	0	0DAI	P1	G1	NA	Control	7	25	1	0_NA	NA
LAMIVECT	Porc	L0	0	0DAI	P1	G1	NA	Control	8	30	1	0_NA	NA
LAMIVECT	Porc	L0	0	0DAI	P1	G1	NA	Control	9	35	1	0_NA	NA
LAMIVECT	Porc	L0	0	0DAI	P1	G1	NA	Control	10	44	1	0_NA	NA
LAMIVECT	Porc	L0	0	0DAI	P1	G2	NA	Control	1	2	1	0_NA	NA
LAMIVECT	Porc	L0	0	0DAI	P1	G2	NA	Control	2	22	1	0_NA	NA
LAMIVECT	Porc	L0	0	0DAI	P1	G2	NA	Control	3	22	1	0_NA	NA
LAMIVECT	Porc	L0	0	0DAI	P1	G2	NA	Control	4	22	1	0_NA	NA
LAMIVECT	Porc	L0	0	0DAI	P1	G2	NA	Control	5	23	1	0_NA	NA
LAMIVECT	Porc	L0	0	0DAI	P1	G2	NA	Control	6	23	1	0_NA	NA
LAMIVECT	Porc	L0	0	0DAI	P1	G2	NA	Control	7	25	1	0_NA	NA
LAMIVECT	Porc	L0	0	0DAI	P1	G2	NA	Control	8	25	1	0_NA	NA
LAMIVECT	Porc	L0	0	0DAI	P1	G3	NA	Control	1	3	1	0_NA	NA
LAMIVECT	Porc	L0	0	0DAI	P1	G3	NA	Control	2	4	1	0_NA	NA
LAMIVECT	Porc	L0	0	0DAI	P1	G3	NA	Control	3	4	1	0_NA	NA
LAMIVECT	Porc	L0	0	0DAI	P1	G3	NA	Control	4	14	1	0_NA	NA
LAMIVECT	Porc	L0	0	0DAI	P1	G3	NA	Control	5	17	1	0_NA	NA
LAMIVECT	Porc	L0	0	0DAI	P1	G3	NA	Control	6	19	1	0_NA	NA
LAMIVECT	Porc	L0	0	0DAI	P1	G3	NA	Control	7	28	1	0_NA	NA
LAMIVECT	Porc	L0	0	0DAI	P1	G3	NA	Control	8	29	1	0_NA	NA
LAMIVECT	Porc	L0	0	0DAI	P1	G3	NA	Control	9	44	1	0_NA	NA
LAMIVECT	Porc	L0	0	0DAI	P1	G3	NA	Control	10	44	1	0_NA	NA
LAMIVECT	Porc	L0	0	0DAI	P1	G4	NA	Control	1	17	1	0_NA	NA
LAMIVECT	Porc	L0	0	0DAI	P1	G4	NA	Control	2	24	1	0_NA	NA
LAMIVECT	Porc	L0	0	0DAI	P1	G4	NA	Control	3	25	1	0_NA	NA
LAMIVECT	Porc	L0	0	0DAI	P1	G4	NA	Control	4	25	1	0_NA	NA
LAMIVECT	Porc	L0	0	0DAI	P1	G4	NA	Control	5	26	1	0_NA	NA
LAMIVECT	Porc	L0	0	0DAI	P1	G4	NA	Control	6	28	1	0_NA	NA
LAMIVECT	Porc	L0	0	0DAI	P1	G4	NA	Control	7	31	1	0_NA	NA
LAMIVECT	Porc	L0	0	0DAI	P1	G4	NA	Control	8	36	1	0_NA	NA
LAMIVECT	Porc	L0	0	0DAI	P1	G4	NA	Control	9	43	1	0_NA	NA
LAMIVECT	Porc	L0	0	0DAI	P1	G4	NA	Control	10	43	1	0_NA	NA
LAMIVECT	Porc	L0	0	0DAI	P2	G1	NA	TD	1	4	1	0_NA	NA
LAMIVECT	Porc	L0	0	0DAI	P2	G1	NA	TD	2	10	1	0_NA	NA
LAMIVECT	Porc	L0	0	0DAI	P2	G1	NA	TD	3	18	1	0_NA	NA
LAMIVECT	Porc	L0	0	0DAI	P2	G1	NA	TD	4	19	1	0_NA	NA
LAMIVECT	Porc	L0	0	0DAI	P2	G1	NA	TD	5	21	1	0_NA	NA
LAMIVECT	Porc	L0	0	0DAI	P2	G1	NA	TD	6	22	1	0_NA	NA
LAMIVECT	Porc	L0	0	0DAI	P2	G1	NA	TD	7	25	1	0_NA	NA
LAMIVECT	Porc	L0	0	0DAI	P2	G1	NA	TD	8	25	1	0_NA	NA
LAMIVECT	Porc	L0	0	0DAI	P2	G1	NA	TD	9	30	1	0_NA	NA
LAMIVECT	Porc	L0	0	0DAI	P2	G1	NA	TD	10	36	1	0_NA	NA
LAMIVECT	Porc	L0	0	0DAI	P2	G2	NA	TD	1	4	1	0_NA	NA
LAMIVECT	Porc	L0	0	0DAI	P2	G2	NA	TD	2	19	1	0_NA	NA
LAMIVECT	Porc	L0	0	0DAI	P2	G2	NA	TD	3	23	1	0_NA	NA
LAMIVECT	Porc	L0	0	0DAI	P2	G2	NA	TD	4	26	1	0_NA	NA
LAMIVECT	Porc	L0	0	0DAI	P2	G2	NA	TD	5	28	1	0_NA	NA
LAMIVECT	Porc	L0	0	0DAI	P2	G2	NA	TD	6	43	1	0_NA	NA
LAMIVECT	Porc	L0	0	0DAI	P2	G2	NA	TD	7	43	1	0_NA	NA
LAMIVECT	Porc	L0	0	0DAI	P2	G2	NA	TD	8	45	1	0_NA	NA
LAMIVECT	Porc	L0	0	0DAI	P2	G2	NA	TD	9	45	1	0_NA	NA
LAMIVECT	Porc	L0	0	0DAI	P2	G3	NA	TD	1	1	1	0_NA	NA
LAMIVECT	Porc	L0	0	0DAI	P2	G3	NA	TD	2	21	1	0_NA	NA
LAMIVECT	Porc	L0	0	0DAI	P2	G3	NA	TD	3	25	1	0_NA	NA
LAMIVECT	Porc	L0	0	0DAI	P2	G3	NA	TD	4	25	1	0_NA	NA
LAMIVECT	Porc	L0	0	0DAI	P2	G3	NA	TD	5	33	1	0_NA	NA
LAMIVECT	Porc	L0	0	0DAI	P2	G3	NA	TD	6	35	1	0_NA	NA
LAMIVECT	Porc	L0	0	0DAI	P2	G3	NA	TD	7	40	1	0_NA	NA
LAMIVECT	Porc	L0	0	0DAI	P2	G4	NA	TD	1	19	1	0_NA	NA
LAMIVECT	Porc	L0	0	0DAI	P2	G4	NA	TD	2	21	1	0_NA	NA
LAMIVECT	Porc	L0	0	0DAI	P2	G4	NA	TD	3	23	1	0_NA	NA
LAMIVECT	Porc	L0	0	0DAI	P2	G4	NA	TD	4	24	1	0_NA	NA
LAMIVECT	Porc	L0	0	0DAI	P2	G4	NA	TD	5	28	1	0_NA	NA
LAMIVECT	Porc	L0	0	0DAI	P2	G4	NA	TD	6	30	1	0_NA	NA
LAMIVECT	Porc	L0	0	0DAI	P2	G4	NA	TD	7	32	1	0_NA	NA
LAMIVECT	Porc	L0	0	0DAI	P2	G4	NA	TD	8	34	1	0_NA	NA
LAMIVECT	Porc	L0	0	0DAI	P2	G4	NA	TD	9	39	1	0_NA	NA
LAMIVECT	Porc	L0	0	0DAI	P2	G4	NA	TD	10	42	1	0_NA	NA
LAMIVECT	Porc	L0	0	0DAI	P3	G1	NA	2TD	1	1	1	0_NA	NA
LAMIVECT	Porc	L0	0	0DAI	P3	G1	NA	2TD	2	17	1	0_NA	NA
LAMIVECT	Porc	L0	0	0DAI	P3	G1	NA	2TD	3	20	1	0_NA	NA
LAMIVECT	Porc	L0	0	0DAI	P3	G1	NA	2TD	4	20	1	0_NA	NA
LAMIVECT	Porc	L0	0	0DAI	P3	G1	NA	2TD	5	22	1	0_NA	NA
LAMIVECT	Porc	L0	0	0DAI	P3	G1	NA	2TD	6	24	1	0_NA	NA
LAMIVECT	Porc	L0	0	0DAI	P3	G1	NA	2TD	7	26	1	0_NA	NA
LAMIVECT	Porc	L0	0	0DAI	P3	G1	NA	2TD	8	27	1	0_NA	NA
LAMIVECT	Porc	L0	0	0DAI	P3	G1	NA	2TD	9	27	1	0_NA	NA
LAMIVECT	Porc	L0	0	0DAI	P3	G1	NA	2TD	10	27	1	0_NA	NA
LAMIVECT	Porc	L0	0	0DAI	P3	G2	NA	2TD	1	3	1	0_NA	NA
LAMIVECT	Porc	L0	0	0DAI	P3	G2	NA	2TD	2	5	1	0_NA	NA
LAMIVECT	Porc	L0	0	0DAI	P3	G2	NA	2TD	3	22	1	0_NA	NA
LAMIVECT	Porc	L0	0	0DAI	P3	G2	NA	2TD	4	24	1	0_NA	NA
LAMIVECT	Porc	L0	0	0DAI	P3	G2	NA	2TD	5	25	1	0_NA	NA
LAMIVECT	Porc	L0	0	0DAI	P3	G2	NA	2TD	6	25	1	0_NA	NA
LAMIVECT	Porc	L0	0	0DAI	P3	G2	NA	2TD	7	26	1	0_NA	NA
LAMIVECT	Porc	L0	0	0DAI	P3	G2	NA	2TD	8	28	1	0_NA	NA
LAMIVECT	Porc	L0	0	0DAI	P3	G2	NA	2TD	9	28	1	0_NA	NA
LAMIVECT	Porc	L0	0	0DAI	P3	G2	NA	2TD	10	28	1	0_NA	NA
LAMIVECT	Porc	L0	0	0DAI	P3	G3	NA	2TD	1	15	1	0_NA	NA
LAMIVECT	Porc	L0	0	0DAI	P3	G3	NA	2TD	2	25	1	0_NA	NA
LAMIVECT	Porc	L0	0	0DAI	P3	G3	NA	2TD	3	25	1	0_NA	NA
LAMIVECT	Porc	L0	0	0DAI	P3	G3	NA	2TD	4	25	1	0_NA	NA
LAMIVECT	Porc	L0	0	0DAI	P3	G3	NA	2TD	5	28	1	0_NA	NA
LAMIVECT	Porc	L0	0	0DAI	P3	G3	NA	2TD	6	28	1	0_NA	NA
LAMIVECT	Porc	L0	0	0DAI	P3	G3	NA	2TD	7	28	1	0_NA	NA
LAMIVECT	Porc	L0	0	0DAI	P3	G3	NA	2TD	8	30	1	0_NA	NA
LAMIVECT	Porc	L0	0	0DAI	P3	G3	NA	2TD	9	32	1	0_NA	NA
LAMIVECT	Porc	L0	0	0DAI	P3	G3	NA	2TD	10	43	1	0_NA	NA
LAMIVECT	Porc	L0	0	0DAI	P3	G3	NA	2TD	11	52	1	0_NA	NA
LAMIVECT	Porc	L0	0	0DAI	P3	G4	NA	2TD	1	8	1	0_NA	NA
LAMIVECT	Porc	L0	0	0DAI	P3	G4	NA	2TD	2	10	1	0_NA	NA
LAMIVECT	Porc	L0	0	0DAI	P3	G4	NA	2TD	3	11	1	0_NA	NA
LAMIVECT	Porc	L0	0	0DAI	P3	G4	NA	2TD	4	14	1	0_NA	NA
LAMIVECT	Porc	L0	0	0DAI	P3	G4	NA	2TD	5	19	1	0_NA	NA
LAMIVECT	Porc	L0	0	0DAI	P3	G4	NA	2TD	6	20	1	0_NA	NA
LAMIVECT	Porc	L0	0	0DAI	P3	G4	NA	2TD	7	24	1	0_NA	NA
LAMIVECT	Porc	L0	0	0DAI	P3	G4	NA	2TD	8	27	1	0_NA	NA
LAMIVECT	Porc	L0	0	0DAI	P3	G4	NA	2TD	9	29	1	0_NA	NA
LAMIVECT	Porc	L0	0	0DAI	P4	G1	NA	3TD	1	6	1	0_NA	NA
LAMIVECT	Porc	L0	0	0DAI	P4	G1	NA	3TD	2	12	1	0_NA	NA
LAMIVECT	Porc	L0	0	0DAI	P4	G1	NA	3TD	3	14	1	0_NA	NA
LAMIVECT	Porc	L0	0	0DAI	P4	G1	NA	3TD	4	14	1	0_NA	NA
LAMIVECT	Porc	L0	0	0DAI	P4	G1	NA	3TD	5	21	1	0_NA	NA
LAMIVECT	Porc	L0	0	0DAI	P4	G1	NA	3TD	6	25	1	0_NA	NA
LAMIVECT	Porc	L0	0	0DAI	P4	G1	NA	3TD	7	31	1	0_NA	NA
LAMIVECT	Porc	L0	0	0DAI	P4	G1	NA	3TD	8	33	1	0_NA	NA
LAMIVECT	Porc	L0	0	0DAI	P4	G1	NA	3TD	9	36	1	0_NA	NA
LAMIVECT	Porc	L0	0	0DAI	P4	G1	NA	3TD	10	36	1	0_NA	NA
LAMIVECT	Porc	L0	0	0DAI	P4	G2	NA	3TD	1	39	1	0_NA	NA
LAMIVECT	Porc	L0	0	0DAI	P4	G2	NA	3TD	2	39	1	0_NA	NA
LAMIVECT	Porc	L0	0	0DAI	P4	G2	NA	3TD	3	39	1	0_NA	NA
LAMIVECT	Porc	L0	0	0DAI	P4	G2	NA	3TD	4	11	1	0_NA	NA
LAMIVECT	Porc	L0	0	0DAI	P4	G2	NA	3TD	5	12	1	0_NA	NA
LAMIVECT	Porc	L0	0	0DAI	P4	G2	NA	3TD	6	14	1	0_NA	NA
LAMIVECT	Porc	L0	0	0DAI	P4	G2	NA	3TD	7	18	1	0_NA	NA
LAMIVECT	Porc	L0	0	0DAI	P4	G2	NA	3TD	8	25	1	0_NA	NA
LAMIVECT	Porc	L0	0	0DAI	P4	G2	NA	3TD	9	42	1	0_NA	NA
LAMIVECT	Porc	L0	0	0DAI	P4	G2	NA	3TD	10	47	1	0_NA	NA
LAMIVECT	Porc	L0	0	0DAI	P4	G3	NA	3TD	1	3	1	0_NA	NA
LAMIVECT	Porc	L0	0	0DAI	P4	G3	NA	3TD	2	12	1	0_NA	NA
LAMIVECT	Porc	L0	0	0DAI	P4	G3	NA	3TD	3	16	1	0_NA	NA
LAMIVECT	Porc	L0	0	0DAI	P4	G3	NA	3TD	4	20	1	0_NA	NA
LAMIVECT	Porc	L0	0	0DAI	P4	G3	NA	3TD	5	27	1	0_NA	NA
LAMIVECT	Porc	L0	0	0DAI	P4	G3	NA	3TD	6	27	1	0_NA	NA
LAMIVECT	Porc	L0	0	0DAI	P4	G3	NA	3TD	7	27	1	0_NA	NA
LAMIVECT	Porc	L0	0	0DAI	P4	G3	NA	3TD	8	36	1	0_NA	NA
LAMIVECT	Porc	L0	0	0DAI	P4	G3	NA	3TD	9	39	1	0_NA	NA
LAMIVECT	Porc	L0	0	0DAI	P4	G3	NA	3TD	10	43	1	0_NA	NA
LAMIVECT	Porc	L0	0	0DAI	P4	G4	NA	3TD	1	15	1	0_NA	NA
LAMIVECT	Porc	L0	0	0DAI	P4	G4	NA	3TD	2	15	1	0_NA	NA
LAMIVECT	Porc	L0	0	0DAI	P4	G4	NA	3TD	3	17	1	0_NA	NA
LAMIVECT	Porc	L0	0	0DAI	P4	G4	NA	3TD	4	19	1	0_NA	NA
LAMIVECT	Porc	L0	0	0DAI	P4	G4	NA	3TD	5	20	1	0_NA	NA
LAMIVECT	Porc	L0	0	0DAI	P4	G4	NA	3TD	6	21	1	0_NA	NA
LAMIVECT	Porc	L0	0	0DAI	P4	G4	NA	3TD	7	23	1	0_NA	NA
LAMIVECT	Porc	L0	0	0DAI	P4	G4	NA	3TD	8	23	1	0_NA	NA
LAMIVECT	Porc	L0	0	0DAI	P4	G4	NA	3TD	9	35	1	0_NA	NA
LAMIVECT	Porc	L0	0	0DAI	P4	G4	NA	3TD	10	42	1	0_NA	NA
LAMIVECT	Porc	L0	0	0DAI	P5	G1	NA	3TD	1	6	1	0_NA	NA
LAMIVECT	Porc	L0	0	0DAI	P5	G1	NA	3TD	2	7	1	0_NA	NA
LAMIVECT	Porc	L0	0	0DAI	P5	G1	NA	3TD	3	20	1	0_NA	NA
LAMIVECT	Porc	L0	0	0DAI	P5	G1	NA	3TD	4	24	1	0_NA	NA
LAMIVECT	Porc	L0	0	0DAI	P5	G1	NA	3TD	5	26	1	0_NA	NA
LAMIVECT	Porc	L0	0	0DAI	P5	G1	NA	3TD	6	31	1	0_NA	NA
LAMIVECT	Porc	L0	0	0DAI	P5	G1	NA	3TD	7	33	1	0_NA	NA
LAMIVECT	Porc	L0	0	0DAI	P5	G1	NA	3TD	8	33	1	0_NA	NA
LAMIVECT	Porc	L0	0	0DAI	P5	G1	NA	3TD	9	35	1	0_NA	NA
LAMIVECT	Porc	L0	0	0DAI	P5	G1	NA	3TD	10	35	1	0_NA	NA
LAMIVECT	Porc	L0	0	0DAI	P5	G2	NA	3TD	1	11	1	0_NA	NA
LAMIVECT	Porc	L0	0	0DAI	P5	G2	NA	3TD	2	14	1	0_NA	NA
LAMIVECT	Porc	L0	0	0DAI	P5	G2	NA	3TD	3	19	1	0_NA	NA
LAMIVECT	Porc	L0	0	0DAI	P5	G2	NA	3TD	4	19	1	0_NA	NA
LAMIVECT	Porc	L0	0	0DAI	P5	G2	NA	3TD	5	20	1	0_NA	NA
LAMIVECT	Porc	L0	0	0DAI	P5	G2	NA	3TD	6	23	1	0_NA	NA
LAMIVECT	Porc	L0	0	0DAI	P5	G2	NA	3TD	7	24	1	0_NA	NA
LAMIVECT	Porc	L0	0	0DAI	P5	G2	NA	3TD	8	22	1	0_NA	NA
LAMIVECT	Porc	L0	0	0DAI	P5	G2	NA	3TD	9	25	1	0_NA	NA
LAMIVECT	Porc	L0	0	0DAI	P5	G2	NA	3TD	10	35	1	0_NA	NA
LAMIVECT	Porc	L0	0	0DAI	P5	G3	NA	3TD	1	1	1	0_NA	NA
LAMIVECT	Porc	L0	0	0DAI	P5	G3	NA	3TD	2	8	1	0_NA	NA
LAMIVECT	Porc	L0	0	0DAI	P5	G3	NA	3TD	3	13	1	0_NA	NA
LAMIVECT	Porc	L0	0	0DAI	P5	G3	NA	3TD	4	27	1	0_NA	NA
LAMIVECT	Porc	L0	0	0DAI	P5	G3	NA	3TD	5	28	1	0_NA	NA
LAMIVECT	Porc	L0	0	0DAI	P5	G3	NA	3TD	6	32	1	0_NA	NA
LAMIVECT	Porc	L0	0	0DAI	P5	G3	NA	3TD	7	34	1	0_NA	NA
LAMIVECT	Porc	L0	0	0DAI	P5	G3	NA	3TD	8	45	1	0_NA	NA
LAMIVECT	Porc	L0	0	0DAI	P5	G4	NA	3TD	1	21	1	0_NA	NA
LAMIVECT	Porc	L0	0	0DAI	P5	G4	NA	3TD	2	24	1	0_NA	NA
LAMIVECT	Porc	L0	0	0DAI	P5	G4	NA	3TD	3	27	1	0_NA	NA
LAMIVECT	Porc	L0	0	0DAI	P5	G4	NA	3TD	4	28	1	0_NA	NA
LAMIVECT	Porc	L0	0	0DAI	P5	G4	NA	3TD	5	30	1	0_NA	NA
LAMIVECT	Porc	L0	0	0DAI	P5	G4	NA	3TD	6	32	1	0_NA	NA
LAMIVECT	Porc	L0	0	0DAI	P5	G4	NA	3TD	7	32	1	0_NA	NA
LAMIVECT	Porc	L0	0	0DAI	P5	G4	NA	3TD	8	35	1	0_NA	NA
LAMIVECT	Porc	L0	0	0DAI	P5	G4	NA	3TD	9	35	1	0_NA	NA
LAMIVECT	Porc	L0	0	0DAI	P5	G4	NA	3TD	10	40	1	0_NA	NA
LAMIVECT	Porc	L0	0	0DAI	P6	G1	NA	2TD	1	2	1	0_NA	NA
LAMIVECT	Porc	L0	0	0DAI	P6	G1	NA	2TD	2	3	1	0_NA	NA
LAMIVECT	Porc	L0	0	0DAI	P6	G1	NA	2TD	3	17	1	0_NA	NA
LAMIVECT	Porc	L0	0	0DAI	P6	G1	NA	2TD	4	22	1	0_NA	NA
LAMIVECT	Porc	L0	0	0DAI	P6	G1	NA	2TD	5	27	1	0_NA	NA
LAMIVECT	Porc	L0	0	0DAI	P6	G1	NA	2TD	6	31	1	0_NA	NA
LAMIVECT	Porc	L0	0	0DAI	P6	G1	NA	2TD	7	33	1	0_NA	NA
LAMIVECT	Porc	L0	0	0DAI	P6	G1	NA	2TD	8	34	1	0_NA	NA
LAMIVECT	Porc	L0	0	0DAI	P6	G1	NA	2TD	9	34	1	0_NA	NA
LAMIVECT	Porc	L0	0	0DAI	P6	G1	NA	2TD	10	48	1	0_NA	NA
LAMIVECT	Porc	L0	0	0DAI	P6	G2	NA	2TD	1	15	1	0_NA	NA
LAMIVECT	Porc	L0	0	0DAI	P6	G2	NA	2TD	2	18	1	0_NA	NA
LAMIVECT	Porc	L0	0	0DAI	P6	G2	NA	2TD	3	21	1	0_NA	NA
LAMIVECT	Porc	L0	0	0DAI	P6	G2	NA	2TD	4	23	1	0_NA	NA
LAMIVECT	Porc	L0	0	0DAI	P6	G2	NA	2TD	5	25	1	0_NA	NA
LAMIVECT	Porc	L0	0	0DAI	P6	G2	NA	2TD	6	26	1	0_NA	NA
LAMIVECT	Porc	L0	0	0DAI	P6	G2	NA	2TD	7	26	1	0_NA	NA
LAMIVECT	Porc	L0	0	0DAI	P6	G2	NA	2TD	8	28	1	0_NA	NA
LAMIVECT	Porc	L0	0	0DAI	P6	G2	NA	2TD	9	34	1	0_NA	NA
LAMIVECT	Porc	L0	0	0DAI	P6	G2	NA	2TD	10	35	1	0_NA	NA
LAMIVECT	Porc	L0	0	0DAI	P6	G3	NA	2TD	1	1	1	0_NA	NA
LAMIVECT	Porc	L0	0	0DAI	P6	G3	NA	2TD	2	1	1	0_NA	NA
LAMIVECT	Porc	L0	0	0DAI	P6	G3	NA	2TD	3	8	1	0_NA	NA
LAMIVECT	Porc	L0	0	0DAI	P6	G3	NA	2TD	4	11	1	0_NA	NA
LAMIVECT	Porc	L0	0	0DAI	P6	G3	NA	2TD	5	19	1	0_NA	NA
LAMIVECT	Porc	L0	0	0DAI	P6	G3	NA	2TD	6	19	1	0_NA	NA
LAMIVECT	Porc	L0	0	0DAI	P6	G3	NA	2TD	7	23	1	0_NA	NA
LAMIVECT	Porc	L0	0	0DAI	P6	G3	NA	2TD	8	31	1	0_NA	NA
LAMIVECT	Porc	L0	0	0DAI	P6	G3	NA	2TD	9	32	1	0_NA	NA
LAMIVECT	Porc	L0	0	0DAI	P6	G3	NA	2TD	10	40	1	0_NA	NA
LAMIVECT	Porc	L0	0	0DAI	P6	G4	NA	2TD	1	8	1	0_NA	NA
LAMIVECT	Porc	L0	0	0DAI	P6	G4	NA	2TD	2	14	1	0_NA	NA
LAMIVECT	Porc	L0	0	0DAI	P6	G4	NA	2TD	3	15	1	0_NA	NA
LAMIVECT	Porc	L0	0	0DAI	P6	G4	NA	2TD	4	15	1	0_NA	NA
LAMIVECT	Porc	L0	0	0DAI	P6	G4	NA	2TD	5	15	1	0_NA	NA
LAMIVECT	Porc	L0	0	0DAI	P6	G4	NA	2TD	6	20	1	0_NA	NA
LAMIVECT	Porc	L0	0	0DAI	P6	G4	NA	2TD	7	21	1	0_NA	NA
LAMIVECT	Porc	L0	0	0DAI	P6	G4	NA	2TD	8	22	1	0_NA	NA
LAMIVECT	Porc	L0	0	0DAI	P6	G4	NA	2TD	9	22	1	0_NA	NA
LAMIVECT	Porc	L0	0	0DAI	P6	G4	NA	2TD	10	28	1	0_NA	NA
LAMIVECT	Porc	L0	0	0DAI	P6	G4	NA	2TD	11	33	1	0_NA	NA
LAMIVECT	Porc	L0	0	0DAI	P7	G1	NA	TD	1	4	1	0_NA	NA
LAMIVECT	Porc	L0	0	0DAI	P7	G1	NA	TD	2	8	1	0_NA	NA
LAMIVECT	Porc	L0	0	0DAI	P7	G1	NA	TD	3	15	1	0_NA	NA
LAMIVECT	Porc	L0	0	0DAI	P7	G1	NA	TD	4	16	1	0_NA	NA
LAMIVECT	Porc	L0	0	0DAI	P7	G1	NA	TD	5	21	1	0_NA	NA
LAMIVECT	Porc	L0	0	0DAI	P7	G1	NA	TD	6	25	1	0_NA	NA
LAMIVECT	Porc	L0	0	0DAI	P7	G1	NA	TD	7	26	1	0_NA	NA
LAMIVECT	Porc	L0	0	0DAI	P7	G1	NA	TD	8	35	1	0_NA	NA
LAMIVECT	Porc	L0	0	0DAI	P7	G1	NA	TD	9	35	1	0_NA	NA
LAMIVECT	Porc	L0	0	0DAI	P7	G1	NA	TD	10	38	1	0_NA	NA
LAMIVECT	Porc	L0	0	0DAI	P7	G2	NA	TD	1	8	1	0_NA	NA
LAMIVECT	Porc	L0	0	0DAI	P7	G2	NA	TD	2	13	1	0_NA	NA
LAMIVECT	Porc	L0	0	0DAI	P7	G2	NA	TD	3	16	1	0_NA	NA
LAMIVECT	Porc	L0	0	0DAI	P7	G2	NA	TD	4	16	1	0_NA	NA
LAMIVECT	Porc	L0	0	0DAI	P7	G2	NA	TD	5	28	1	0_NA	NA
LAMIVECT	Porc	L0	0	0DAI	P7	G2	NA	TD	6	31	1	0_NA	NA
LAMIVECT	Porc	L0	0	0DAI	P7	G2	NA	TD	7	31	1	0_NA	NA
LAMIVECT	Porc	L0	0	0DAI	P7	G2	NA	TD	8	32	1	0_NA	NA
LAMIVECT	Porc	L0	0	0DAI	P7	G2	NA	TD	9	34	1	0_NA	NA
LAMIVECT	Porc	L0	0	0DAI	P7	G2	NA	TD	10	38	1	0_NA	NA
LAMIVECT	Porc	L0	0	0DAI	P7	G3	NA	TD	1	4	1	0_NA	NA
LAMIVECT	Porc	L0	0	0DAI	P7	G3	NA	TD	2	16	1	0_NA	NA
LAMIVECT	Porc	L0	0	0DAI	P7	G3	NA	TD	3	17	1	0_NA	NA
LAMIVECT	Porc	L0	0	0DAI	P7	G3	NA	TD	4	20	1	0_NA	NA
LAMIVECT	Porc	L0	0	0DAI	P7	G3	NA	TD	5	23	1	0_NA	NA
LAMIVECT	Porc	L0	0	0DAI	P7	G3	NA	TD	6	26	1	0_NA	NA
LAMIVECT	Porc	L0	0	0DAI	P7	G3	NA	TD	7	28	1	0_NA	NA
LAMIVECT	Porc	L0	0	0DAI	P7	G3	NA	TD	8	29	1	0_NA	NA
LAMIVECT	Porc	L0	0	0DAI	P7	G3	NA	TD	9	36	1	0_NA	NA
LAMIVECT	Porc	L0	0	0DAI	P7	G3	NA	TD	10	38	1	0_NA	NA
LAMIVECT	Porc	L0	0	0DAI	P7	G4	NA	TD	1	13	1	0_NA	NA
LAMIVECT	Porc	L0	0	0DAI	P7	G4	NA	TD	2	17	1	0_NA	NA
LAMIVECT	Porc	L0	0	0DAI	P7	G4	NA	TD	3	23	1	0_NA	NA
LAMIVECT	Porc	L0	0	0DAI	P7	G4	NA	TD	4	24	1	0_NA	NA
LAMIVECT	Porc	L0	0	0DAI	P7	G4	NA	TD	5	31	1	0_NA	NA
LAMIVECT	Porc	L0	0	0DAI	P7	G4	NA	TD	6	31	1	0_NA	NA
LAMIVECT	Porc	L0	0	0DAI	P7	G4	NA	TD	7	31	1	0_NA	NA
LAMIVECT	Porc	L0	0	0DAI	P7	G4	NA	TD	8	32	1	0_NA	NA
LAMIVECT	Porc	L0	0	0DAI	P7	G4	NA	TD	9	33	1	0_NA	NA
LAMIVECT	Porc	L0	0	0DAI	P7	G4	NA	TD	10	37	1	0_NA	NA
LAMIVECT	Porc	L0	0	0DAI	P8	G1	NA	Control	1	4	1	0_NA	NA
LAMIVECT	Porc	L0	0	0DAI	P8	G1	NA	Control	2	19	1	0_NA	NA
LAMIVECT	Porc	L0	0	0DAI	P8	G1	NA	Control	3	28	1	0_NA	NA
LAMIVECT	Porc	L0	0	0DAI	P8	G1	NA	Control	4	41	1	0_NA	NA
LAMIVECT	Porc	L0	0	0DAI	P8	G1	NA	Control	5	41	1	0_NA	NA
LAMIVECT	Porc	L0	0	0DAI	P8	G1	NA	Control	6	41	1	0_NA	NA
LAMIVECT	Porc	L0	0	0DAI	P8	G1	NA	Control	7	45	1	0_NA	NA
LAMIVECT	Porc	L0	0	0DAI	P8	G1	NA	Control	8	46	1	0_NA	NA
LAMIVECT	Porc	L0	0	0DAI	P8	G2	NA	Control	1	11	1	0_NA	NA
LAMIVECT	Porc	L0	0	0DAI	P8	G2	NA	Control	2	19	1	0_NA	NA
LAMIVECT	Porc	L0	0	0DAI	P8	G2	NA	Control	3	24	1	0_NA	NA
LAMIVECT	Porc	L0	0	0DAI	P8	G2	NA	Control	4	24	1	0_NA	NA
LAMIVECT	Porc	L0	0	0DAI	P8	G2	NA	Control	5	24	1	0_NA	NA
LAMIVECT	Porc	L0	0	0DAI	P8	G2	NA	Control	6	24	1	0_NA	NA
LAMIVECT	Porc	L0	0	0DAI	P8	G2	NA	Control	7	24	1	0_NA	NA
LAMIVECT	Porc	L0	0	0DAI	P8	G2	NA	Control	8	28	1	0_NA	NA
LAMIVECT	Porc	L0	0	0DAI	P8	G2	NA	Control	9	33	1	0_NA	NA
LAMIVECT	Porc	L0	0	0DAI	P8	G2	NA	Control	10	37	1	0_NA	NA
LAMIVECT	Porc	L0	0	0DAI	P8	G2	NA	Control	11	39	1	0_NA	NA
LAMIVECT	Porc	L0	0	0DAI	P8	G3	NA	Control	1	1	1	0_NA	NA
LAMIVECT	Porc	L0	0	0DAI	P8	G3	NA	Control	2	5	1	0_NA	NA
LAMIVECT	Porc	L0	0	0DAI	P8	G3	NA	Control	3	8	1	0_NA	NA
LAMIVECT	Porc	L0	0	0DAI	P8	G3	NA	Control	4	14	1	0_NA	NA
LAMIVECT	Porc	L0	0	0DAI	P8	G3	NA	Control	5	15	1	0_NA	NA
LAMIVECT	Porc	L0	0	0DAI	P8	G3	NA	Control	6	21	1	0_NA	NA
LAMIVECT	Porc	L0	0	0DAI	P8	G3	NA	Control	7	23	1	0_NA	NA
LAMIVECT	Porc	L0	0	0DAI	P8	G3	NA	Control	8	27	1	0_NA	NA
LAMIVECT	Porc	L0	0	0DAI	P8	G3	NA	Control	9	35	1	0_NA	NA
LAMIVECT	Porc	L0	0	0DAI	P8	G3	NA	Control	10	35	1	0_NA	NA
LAMIVECT	Porc	L0	0	0DAI	P8	G4	NA	Control	1	8	1	0_NA	NA
LAMIVECT	Porc	L0	0	0DAI	P8	G4	NA	Control	2	12	1	0_NA	NA
LAMIVECT	Porc	L0	0	0DAI	P8	G4	NA	Control	3	12	1	0_NA	NA
LAMIVECT	Porc	L0	0	0DAI	P8	G4	NA	Control	4	16	1	0_NA	NA
LAMIVECT	Porc	L0	0	0DAI	P8	G4	NA	Control	5	19	1	0_NA	NA
LAMIVECT	Porc	L0	0	0DAI	P8	G4	NA	Control	6	19	1	0_NA	NA
LAMIVECT	Porc	L0	0	0DAI	P8	G4	NA	Control	7	21	1	0_NA	NA
LAMIVECT	Porc	L0	0	0DAI	P8	G4	NA	Control	8	27	1	0_NA	NA
LAMIVECT	Porc	L0	0	0DAI	P8	G4	NA	Control	9	28	1	0_NA	NA
LAMIVECT	Porc	L0	0	0DAI	P8	G4	NA	Control	10	34	1	0_NA	NA
LAMIVECT	Porc	L1	2	2DAI	P1	G1	Control	Control	1	1	1	2_Control	NA
LAMIVECT	Porc	L1	2	2DAI	P1	G1	Control	Control	2	1	1	2_Control	NA
LAMIVECT	Porc	L1	2	2DAI	P1	G1	Control	Control	3	2	1	2_Control	NA
LAMIVECT	Porc	L1	2	2DAI	P1	G1	Control	Control	4	4	1	2_Control	NA
LAMIVECT	Porc	L1	2	2DAI	P1	G1	Control	Control	5	13	1	2_Control	NA
LAMIVECT	Porc	L1	2	2DAI	P1	G1	Control	Control	6	14	1	2_Control	NA
LAMIVECT	Porc	L1	2	2DAI	P1	G1	Control	Control	7	19	1	2_Control	NA
LAMIVECT	Porc	L1	2	2DAI	P1	G1	Control	Control	8	19	1	2_Control	NA
LAMIVECT	Porc	L1	2	2DAI	P1	G1	Control	Control	9	26	1	2_Control	NA
LAMIVECT	Porc	L1	2	2DAI	P1	G1	Control	Control	10	36	1	2_Control	NA
LAMIVECT	Porc	L1	2	2DAI	P1	G2	Control	Control	1	2	1	2_Control	NA
LAMIVECT	Porc	L1	2	2DAI	P1	G2	Control	Control	2	7	1	2_Control	NA
LAMIVECT	Porc	L1	2	2DAI	P1	G2	Control	Control	3	12	1	2_Control	NA
LAMIVECT	Porc	L1	2	2DAI	P1	G2	Control	Control	4	18	1	2_Control	NA
LAMIVECT	Porc	L1	2	2DAI	P1	G2	Control	Control	5	18	1	2_Control	NA
LAMIVECT	Porc	L1	2	2DAI	P1	G2	Control	Control	6	19	1	2_Control	NA
LAMIVECT	Porc	L1	2	2DAI	P1	G2	Control	Control	7	21	1	2_Control	NA
LAMIVECT	Porc	L1	2	2DAI	P1	G2	Control	Control	8	22	1	2_Control	NA
LAMIVECT	Porc	L1	2	2DAI	P1	G2	Control	Control	9	34	1	2_Control	NA
LAMIVECT	Porc	L1	2	2DAI	P1	G2	Control	Control	10	42	1	2_Control	NA
LAMIVECT	Porc	L1	2	2DAI	P1	G3	Control	Control	1	1	1	2_Control	NA
LAMIVECT	Porc	L1	2	2DAI	P1	G3	Control	Control	2	3	1	2_Control	NA
LAMIVECT	Porc	L1	2	2DAI	P1	G3	Control	Control	3	8	1	2_Control	NA
LAMIVECT	Porc	L1	2	2DAI	P1	G3	Control	Control	4	22	1	2_Control	NA
LAMIVECT	Porc	L1	2	2DAI	P1	G3	Control	Control	5	30	1	2_Control	NA
LAMIVECT	Porc	L1	2	2DAI	P1	G3	Control	Control	6	32	1	2_Control	NA
LAMIVECT	Porc	L1	2	2DAI	P1	G3	Control	Control	7	32	1	2_Control	NA
LAMIVECT	Porc	L1	2	2DAI	P1	G3	Control	Control	8	34	1	2_Control	NA
LAMIVECT	Porc	L1	2	2DAI	P1	G3	Control	Control	9	34	1	2_Control	NA
LAMIVECT	Porc	L1	2	2DAI	P1	G4	Control	Control	1	1	1	2_Control	NA
LAMIVECT	Porc	L1	2	2DAI	P1	G4	Control	Control	2	3	1	2_Control	NA
LAMIVECT	Porc	L1	2	2DAI	P1	G4	Control	Control	3	15	1	2_Control	NA
LAMIVECT	Porc	L1	2	2DAI	P1	G4	Control	Control	4	18	1	2_Control	NA
LAMIVECT	Porc	L1	2	2DAI	P1	G4	Control	Control	5	18	1	2_Control	NA
LAMIVECT	Porc	L1	2	2DAI	P1	G4	Control	Control	6	19	1	2_Control	NA
LAMIVECT	Porc	L1	2	2DAI	P1	G4	Control	Control	7	22	1	2_Control	NA
LAMIVECT	Porc	L1	2	2DAI	P1	G4	Control	Control	8	26	1	2_Control	NA
LAMIVECT	Porc	L1	2	2DAI	P1	G4	Control	Control	9	28	1	2_Control	NA
LAMIVECT	Porc	L1	2	2DAI	P1	G4	Control	Control	10	35	1	2_Control	NA
LAMIVECT	Porc	L1	2	2DAI	P2	G1	TD	TD	1	2	1	2_DT	NA
LAMIVECT	Porc	L1	2	2DAI	P2	G1	TD	TD	2	3	1	2_DT	NA
LAMIVECT	Porc	L1	2	2DAI	P2	G1	TD	TD	3	22	1	2_DT	NA
LAMIVECT	Porc	L1	2	2DAI	P2	G1	TD	TD	4	23	1	2_DT	NA
LAMIVECT	Porc	L1	2	2DAI	P2	G1	TD	TD	5	27	1	2_DT	NA
LAMIVECT	Porc	L1	2	2DAI	P2	G1	TD	TD	6	42	1	2_DT	NA
LAMIVECT	Porc	L1	2	2DAI	P2	G2	TD	TD	1	2	1	2_DT	NA
LAMIVECT	Porc	L1	2	2DAI	P2	G2	TD	TD	2	2	1	2_DT	NA
LAMIVECT	Porc	L1	2	2DAI	P2	G2	TD	TD	3	2	1	2_DT	NA
LAMIVECT	Porc	L1	2	2DAI	P2	G2	TD	TD	4	2	1	2_DT	NA
LAMIVECT	Porc	L1	2	2DAI	P2	G2	TD	TD	5	5	1	2_DT	NA
LAMIVECT	Porc	L1	2	2DAI	P2	G2	TD	TD	6	6	1	2_DT	NA
LAMIVECT	Porc	L1	2	2DAI	P2	G2	TD	TD	7	9	1	2_DT	NA
LAMIVECT	Porc	L1	2	2DAI	P2	G2	TD	TD	8	25	1	2_DT	NA
LAMIVECT	Porc	L1	2	2DAI	P2	G2	TD	TD	9	28	1	2_DT	NA
LAMIVECT	Porc	L1	2	2DAI	P2	G2	TD	TD	10	28	1	2_DT	NA
LAMIVECT	Porc	L1	2	2DAI	P2	G3	TD	TD	1	3	1	2_DT	NA
LAMIVECT	Porc	L1	2	2DAI	P2	G3	TD	TD	2	5	1	2_DT	NA
LAMIVECT	Porc	L1	2	2DAI	P2	G3	TD	TD	3	11	1	2_DT	NA
LAMIVECT	Porc	L1	2	2DAI	P2	G3	TD	TD	4	12	1	2_DT	NA
LAMIVECT	Porc	L1	2	2DAI	P2	G3	TD	TD	5	20	1	2_DT	NA
LAMIVECT	Porc	L1	2	2DAI	P2	G3	TD	TD	6	28	1	2_DT	NA
LAMIVECT	Porc	L1	2	2DAI	P2	G3	TD	TD	7	29	1	2_DT	NA
LAMIVECT	Porc	L1	2	2DAI	P2	G4	TD	TD	1	3	1	2_DT	NA
LAMIVECT	Porc	L1	2	2DAI	P2	G4	TD	TD	2	3	1	2_DT	NA
LAMIVECT	Porc	L1	2	2DAI	P2	G4	TD	TD	3	4	1	2_DT	NA
LAMIVECT	Porc	L1	2	2DAI	P2	G4	TD	TD	4	5	1	2_DT	NA
LAMIVECT	Porc	L1	2	2DAI	P2	G4	TD	TD	5	7	1	2_DT	NA
LAMIVECT	Porc	L1	2	2DAI	P2	G4	TD	TD	6	8	1	2_DT	NA
LAMIVECT	Porc	L1	2	2DAI	P2	G4	TD	TD	7	17	1	2_DT	NA
LAMIVECT	Porc	L1	2	2DAI	P2	G4	TD	TD	8	18	1	2_DT	NA
LAMIVECT	Porc	L1	2	2DAI	P2	G4	TD	TD	9	18	1	2_DT	NA
LAMIVECT	Porc	L1	2	2DAI	P2	G4	TD	TD	10	36	1	2_DT	NA
LAMIVECT	Porc	L1	2	2DAI	P3	G1	2TD	2TD	1	2	1	2_2DT	NA
LAMIVECT	Porc	L1	2	2DAI	P3	G1	2TD	2TD	2	2	1	2_2DT	NA
LAMIVECT	Porc	L1	2	2DAI	P3	G1	2TD	2TD	3	2	1	2_2DT	NA
LAMIVECT	Porc	L1	2	2DAI	P3	G1	2TD	2TD	4	2	1	2_2DT	NA
LAMIVECT	Porc	L1	2	2DAI	P3	G1	2TD	2TD	5	3	1	2_2DT	NA
LAMIVECT	Porc	L1	2	2DAI	P3	G1	2TD	2TD	6	3	1	2_2DT	NA
LAMIVECT	Porc	L1	2	2DAI	P3	G1	2TD	2TD	7	12	1	2_2DT	NA
LAMIVECT	Porc	L1	2	2DAI	P3	G1	2TD	2TD	8	22	1	2_2DT	NA
LAMIVECT	Porc	L1	2	2DAI	P3	G1	2TD	2TD	9	26	1	2_2DT	NA
LAMIVECT	Porc	L1	2	2DAI	P3	G1	2TD	2TD	10	26	1	2_2DT	NA
LAMIVECT	Porc	L1	2	2DAI	P3	G2	2TD	2TD	1	1	1	2_2DT	NA
LAMIVECT	Porc	L1	2	2DAI	P3	G2	2TD	2TD	2	1	1	2_2DT	NA
LAMIVECT	Porc	L1	2	2DAI	P3	G2	2TD	2TD	3	1	1	2_2DT	NA
LAMIVECT	Porc	L1	2	2DAI	P3	G2	2TD	2TD	4	1	1	2_2DT	NA
LAMIVECT	Porc	L1	2	2DAI	P3	G2	2TD	2TD	5	1	1	2_2DT	NA
LAMIVECT	Porc	L1	2	2DAI	P3	G2	2TD	2TD	6	2	1	2_2DT	NA
LAMIVECT	Porc	L1	2	2DAI	P3	G2	2TD	2TD	7	2	1	2_2DT	NA
LAMIVECT	Porc	L1	2	2DAI	P3	G2	2TD	2TD	8	2	1	2_2DT	NA
LAMIVECT	Porc	L1	2	2DAI	P3	G2	2TD	2TD	9	2	1	2_2DT	NA
LAMIVECT	Porc	L1	2	2DAI	P3	G2	2TD	2TD	10	31	1	2_2DT	NA
LAMIVECT	Porc	L1	2	2DAI	P3	G3	2TD	2TD	1	2	1	2_2DT	NA
LAMIVECT	Porc	L1	2	2DAI	P3	G3	2TD	2TD	2	2	1	2_2DT	NA
LAMIVECT	Porc	L1	2	2DAI	P3	G3	2TD	2TD	3	3	1	2_2DT	NA
LAMIVECT	Porc	L1	2	2DAI	P3	G3	2TD	2TD	4	3	1	2_2DT	NA
LAMIVECT	Porc	L1	2	2DAI	P3	G3	2TD	2TD	5	3	1	2_2DT	NA
LAMIVECT	Porc	L1	2	2DAI	P3	G3	2TD	2TD	6	5	1	2_2DT	NA
LAMIVECT	Porc	L1	2	2DAI	P3	G3	2TD	2TD	7	9	1	2_2DT	NA
LAMIVECT	Porc	L1	2	2DAI	P3	G3	2TD	2TD	8	9	1	2_2DT	NA
LAMIVECT	Porc	L1	2	2DAI	P3	G3	2TD	2TD	9	15	1	2_2DT	NA
LAMIVECT	Porc	L1	2	2DAI	P3	G3	2TD	2TD	10	15	1	2_2DT	NA
LAMIVECT	Porc	L1	2	2DAI	P3	G3	2TD	2TD	11	23	1	2_2DT	NA
LAMIVECT	Porc	L1	2	2DAI	P3	G3	2TD	2TD	12	24	1	2_2DT	NA
LAMIVECT	Porc	L1	2	2DAI	P3	G4	2TD	2TD	1	2	1	2_2DT	NA
LAMIVECT	Porc	L1	2	2DAI	P3	G4	2TD	2TD	2	2	1	2_2DT	NA
LAMIVECT	Porc	L1	2	2DAI	P3	G4	2TD	2TD	3	3	1	2_2DT	NA
LAMIVECT	Porc	L1	2	2DAI	P3	G4	2TD	2TD	4	3	1	2_2DT	NA
LAMIVECT	Porc	L1	2	2DAI	P3	G4	2TD	2TD	5	9	1	2_2DT	NA
LAMIVECT	Porc	L1	2	2DAI	P3	G4	2TD	2TD	6	15	1	2_2DT	NA
LAMIVECT	Porc	L1	2	2DAI	P3	G4	2TD	2TD	7	15	1	2_2DT	NA
LAMIVECT	Porc	L1	2	2DAI	P3	G4	2TD	2TD	8	18	1	2_2DT	NA
LAMIVECT	Porc	L1	2	2DAI	P3	G4	2TD	2TD	9	29	1	2_2DT	NA
LAMIVECT	Porc	L1	2	2DAI	P4	G1	3TD	3TD	1	1	1	2_3DT	NA
LAMIVECT	Porc	L1	2	2DAI	P4	G1	3TD	3TD	2	1	1	2_3DT	NA
LAMIVECT	Porc	L1	2	2DAI	P4	G1	3TD	3TD	3	1	1	2_3DT	NA
LAMIVECT	Porc	L1	2	2DAI	P4	G1	3TD	3TD	4	1	1	2_3DT	NA
LAMIVECT	Porc	L1	2	2DAI	P4	G1	3TD	3TD	5	1	1	2_3DT	NA
LAMIVECT	Porc	L1	2	2DAI	P4	G1	3TD	3TD	6	2	1	2_3DT	NA
LAMIVECT	Porc	L1	2	2DAI	P4	G1	3TD	3TD	7	3	1	2_3DT	NA
LAMIVECT	Porc	L1	2	2DAI	P4	G1	3TD	3TD	8	3	1	2_3DT	NA
LAMIVECT	Porc	L1	2	2DAI	P4	G1	3TD	3TD	9	4	1	2_3DT	NA
LAMIVECT	Porc	L1	2	2DAI	P4	G1	3TD	3TD	10	27	1	2_3DT	NA
LAMIVECT	Porc	L1	2	2DAI	P4	G2	3TD	3TD	1	1	1	2_3DT	NA
LAMIVECT	Porc	L1	2	2DAI	P4	G2	3TD	3TD	2	1	1	2_3DT	NA
LAMIVECT	Porc	L1	2	2DAI	P4	G2	3TD	3TD	3	2	1	2_3DT	NA
LAMIVECT	Porc	L1	2	2DAI	P4	G2	3TD	3TD	4	2	1	2_3DT	NA
LAMIVECT	Porc	L1	2	2DAI	P4	G2	3TD	3TD	5	3	1	2_3DT	NA
LAMIVECT	Porc	L1	2	2DAI	P4	G2	3TD	3TD	6	3	1	2_3DT	NA
LAMIVECT	Porc	L1	2	2DAI	P4	G2	3TD	3TD	7	3	1	2_3DT	NA
LAMIVECT	Porc	L1	2	2DAI	P4	G2	3TD	3TD	8	3	1	2_3DT	NA
LAMIVECT	Porc	L1	2	2DAI	P4	G2	3TD	3TD	9	3	1	2_3DT	NA
LAMIVECT	Porc	L1	2	2DAI	P4	G3	3TD	3TD	1	1	1	2_3DT	NA
LAMIVECT	Porc	L1	2	2DAI	P4	G3	3TD	3TD	2	1	1	2_3DT	NA
LAMIVECT	Porc	L1	2	2DAI	P4	G3	3TD	3TD	3	1	1	2_3DT	NA
LAMIVECT	Porc	L1	2	2DAI	P4	G3	3TD	3TD	4	1	1	2_3DT	NA
LAMIVECT	Porc	L1	2	2DAI	P4	G3	3TD	3TD	5	1	1	2_3DT	NA
LAMIVECT	Porc	L1	2	2DAI	P4	G3	3TD	3TD	6	1	1	2_3DT	NA
LAMIVECT	Porc	L1	2	2DAI	P4	G3	3TD	3TD	7	1	1	2_3DT	NA
LAMIVECT	Porc	L1	2	2DAI	P4	G3	3TD	3TD	8	2	1	2_3DT	NA
LAMIVECT	Porc	L1	2	2DAI	P4	G3	3TD	3TD	9	4	1	2_3DT	NA
LAMIVECT	Porc	L1	2	2DAI	P4	G3	3TD	3TD	10	12	1	2_3DT	NA
LAMIVECT	Porc	L1	2	2DAI	P4	G4	3TD	3TD	1	1	1	2_3DT	NA
LAMIVECT	Porc	L1	2	2DAI	P4	G4	3TD	3TD	2	1	1	2_3DT	NA
LAMIVECT	Porc	L1	2	2DAI	P4	G4	3TD	3TD	3	2	1	2_3DT	NA
LAMIVECT	Porc	L1	2	2DAI	P4	G4	3TD	3TD	4	2	1	2_3DT	NA
LAMIVECT	Porc	L1	2	2DAI	P4	G4	3TD	3TD	5	2	1	2_3DT	NA
LAMIVECT	Porc	L1	2	2DAI	P4	G4	3TD	3TD	6	2	1	2_3DT	NA
LAMIVECT	Porc	L1	2	2DAI	P4	G4	3TD	3TD	7	2	1	2_3DT	NA
LAMIVECT	Porc	L1	2	2DAI	P4	G4	3TD	3TD	8	3	1	2_3DT	NA
LAMIVECT	Porc	L1	2	2DAI	P4	G4	3TD	3TD	9	3	1	2_3DT	NA
LAMIVECT	Porc	L1	2	2DAI	P4	G4	3TD	3TD	10	4	1	2_3DT	NA
LAMIVECT	Porc	L1	2	2DAI	P5	G1	3TD	3TD	1	1	1	2_3DT	NA
LAMIVECT	Porc	L1	2	2DAI	P5	G1	3TD	3TD	2	2	1	2_3DT	NA
LAMIVECT	Porc	L1	2	2DAI	P5	G1	3TD	3TD	3	2	1	2_3DT	NA
LAMIVECT	Porc	L1	2	2DAI	P5	G1	3TD	3TD	4	2	1	2_3DT	NA
LAMIVECT	Porc	L1	2	2DAI	P5	G1	3TD	3TD	5	2	1	2_3DT	NA
LAMIVECT	Porc	L1	2	2DAI	P5	G1	3TD	3TD	6	2	1	2_3DT	NA
LAMIVECT	Porc	L1	2	2DAI	P5	G1	3TD	3TD	7	2	1	2_3DT	NA
LAMIVECT	Porc	L1	2	2DAI	P5	G1	3TD	3TD	8	3	1	2_3DT	NA
LAMIVECT	Porc	L1	2	2DAI	P5	G1	3TD	3TD	9	3	1	2_3DT	NA
LAMIVECT	Porc	L1	2	2DAI	P5	G1	3TD	3TD	10	24	1	2_3DT	NA
LAMIVECT	Porc	L1	2	2DAI	P5	G2	3TD	3TD	1	2	1	2_3DT	NA
LAMIVECT	Porc	L1	2	2DAI	P5	G2	3TD	3TD	2	2	1	2_3DT	NA
LAMIVECT	Porc	L1	2	2DAI	P5	G2	3TD	3TD	3	3	1	2_3DT	NA
LAMIVECT	Porc	L1	2	2DAI	P5	G2	3TD	3TD	4	3	1	2_3DT	NA
LAMIVECT	Porc	L1	2	2DAI	P5	G2	3TD	3TD	5	4	1	2_3DT	NA
LAMIVECT	Porc	L1	2	2DAI	P5	G2	3TD	3TD	6	4	1	2_3DT	NA
LAMIVECT	Porc	L1	2	2DAI	P5	G2	3TD	3TD	7	9	1	2_3DT	NA
LAMIVECT	Porc	L1	2	2DAI	P5	G2	3TD	3TD	8	9	1	2_3DT	NA
LAMIVECT	Porc	L1	2	2DAI	P5	G2	3TD	3TD	9	14	1	2_3DT	NA
LAMIVECT	Porc	L1	2	2DAI	P5	G2	3TD	3TD	10	34	1	2_3DT	NA
LAMIVECT	Porc	L1	2	2DAI	P5	G3	3TD	3TD	1	2	1	2_3DT	NA
LAMIVECT	Porc	L1	2	2DAI	P5	G3	3TD	3TD	2	2	1	2_3DT	NA
LAMIVECT	Porc	L1	2	2DAI	P5	G3	3TD	3TD	3	2	1	2_3DT	NA
LAMIVECT	Porc	L1	2	2DAI	P5	G3	3TD	3TD	4	2	1	2_3DT	NA
LAMIVECT	Porc	L1	2	2DAI	P5	G3	3TD	3TD	5	3	1	2_3DT	NA
LAMIVECT	Porc	L1	2	2DAI	P5	G3	3TD	3TD	6	3	1	2_3DT	NA
LAMIVECT	Porc	L1	2	2DAI	P5	G3	3TD	3TD	7	4	1	2_3DT	NA
LAMIVECT	Porc	L1	2	2DAI	P5	G3	3TD	3TD	8	5	1	2_3DT	NA
LAMIVECT	Porc	L1	2	2DAI	P5	G3	3TD	3TD	9	5	1	2_3DT	NA
LAMIVECT	Porc	L1	2	2DAI	P5	G3	3TD	3TD	10	5	1	2_3DT	NA
LAMIVECT	Porc	L1	2	2DAI	P5	G3	3TD	3TD	11	22	1	2_3DT	NA
LAMIVECT	Porc	L1	2	2DAI	P5	G4	3TD	3TD	1	1	1	2_3DT	NA
LAMIVECT	Porc	L1	2	2DAI	P5	G4	3TD	3TD	2	2	1	2_3DT	NA
LAMIVECT	Porc	L1	2	2DAI	P5	G4	3TD	3TD	3	2	1	2_3DT	NA
LAMIVECT	Porc	L1	2	2DAI	P5	G4	3TD	3TD	4	2	1	2_3DT	NA
LAMIVECT	Porc	L1	2	2DAI	P5	G4	3TD	3TD	5	3	1	2_3DT	NA
LAMIVECT	Porc	L1	2	2DAI	P5	G4	3TD	3TD	6	3	1	2_3DT	NA
LAMIVECT	Porc	L1	2	2DAI	P5	G4	3TD	3TD	7	6	1	2_3DT	NA
LAMIVECT	Porc	L1	2	2DAI	P5	G4	3TD	3TD	8	12	1	2_3DT	NA
LAMIVECT	Porc	L1	2	2DAI	P5	G4	3TD	3TD	9	15	1	2_3DT	NA
LAMIVECT	Porc	L1	2	2DAI	P5	G4	3TD	3TD	10	21	1	2_3DT	NA
LAMIVECT	Porc	L1	2	2DAI	P6	G1	2TD	2TD	1	2	1	2_2DT	NA
LAMIVECT	Porc	L1	2	2DAI	P6	G1	2TD	2TD	2	5	1	2_2DT	NA
LAMIVECT	Porc	L1	2	2DAI	P6	G1	2TD	2TD	3	13	1	2_2DT	NA
LAMIVECT	Porc	L1	2	2DAI	P6	G1	2TD	2TD	4	16	1	2_2DT	NA
LAMIVECT	Porc	L1	2	2DAI	P6	G1	2TD	2TD	5	26	1	2_2DT	NA
LAMIVECT	Porc	L1	2	2DAI	P6	G1	2TD	2TD	6	26	1	2_2DT	NA
LAMIVECT	Porc	L1	2	2DAI	P6	G1	2TD	2TD	7	31	1	2_2DT	NA
LAMIVECT	Porc	L1	2	2DAI	P6	G1	2TD	2TD	8	36	1	2_2DT	NA
LAMIVECT	Porc	L1	2	2DAI	P6	G1	2TD	2TD	9	39	1	2_2DT	NA
LAMIVECT	Porc	L1	2	2DAI	P6	G1	2TD	2TD	10	42	1	2_2DT	NA
LAMIVECT	Porc	L1	2	2DAI	P6	G2	2TD	2TD	1	5	1	2_2DT	NA
LAMIVECT	Porc	L1	2	2DAI	P6	G2	2TD	2TD	2	11	1	2_2DT	NA
LAMIVECT	Porc	L1	2	2DAI	P6	G2	2TD	2TD	3	21	1	2_2DT	NA
LAMIVECT	Porc	L1	2	2DAI	P6	G2	2TD	2TD	4	23	1	2_2DT	NA
LAMIVECT	Porc	L1	2	2DAI	P6	G2	2TD	2TD	5	33	1	2_2DT	NA
LAMIVECT	Porc	L1	2	2DAI	P6	G2	2TD	2TD	6	34	1	2_2DT	NA
LAMIVECT	Porc	L1	2	2DAI	P6	G2	2TD	2TD	7	38	1	2_2DT	NA
LAMIVECT	Porc	L1	2	2DAI	P6	G2	2TD	2TD	8	39	1	2_2DT	NA
LAMIVECT	Porc	L1	2	2DAI	P6	G2	2TD	2TD	9	46	1	2_2DT	NA
LAMIVECT	Porc	L1	2	2DAI	P6	G3	2TD	2TD	1	3	1	2_2DT	NA
LAMIVECT	Porc	L1	2	2DAI	P6	G3	2TD	2TD	2	13	1	2_2DT	NA
LAMIVECT	Porc	L1	2	2DAI	P6	G3	2TD	2TD	3	15	1	2_2DT	NA
LAMIVECT	Porc	L1	2	2DAI	P6	G3	2TD	2TD	4	20	1	2_2DT	NA
LAMIVECT	Porc	L1	2	2DAI	P6	G3	2TD	2TD	5	25	1	2_2DT	NA
LAMIVECT	Porc	L1	2	2DAI	P6	G3	2TD	2TD	6	30	1	2_2DT	NA
LAMIVECT	Porc	L1	2	2DAI	P6	G3	2TD	2TD	7	34	1	2_2DT	NA
LAMIVECT	Porc	L1	2	2DAI	P6	G3	2TD	2TD	8	37	1	2_2DT	NA
LAMIVECT	Porc	L1	2	2DAI	P6	G4	2TD	2TD	1	4	1	2_2DT	NA
LAMIVECT	Porc	L1	2	2DAI	P6	G4	2TD	2TD	2	6	1	2_2DT	NA
LAMIVECT	Porc	L1	2	2DAI	P6	G4	2TD	2TD	3	16	1	2_2DT	NA
LAMIVECT	Porc	L1	2	2DAI	P6	G4	2TD	2TD	4	18	1	2_2DT	NA
LAMIVECT	Porc	L1	2	2DAI	P6	G4	2TD	2TD	5	27	1	2_2DT	NA
LAMIVECT	Porc	L1	2	2DAI	P6	G4	2TD	2TD	6	29	1	2_2DT	NA
LAMIVECT	Porc	L1	2	2DAI	P6	G4	2TD	2TD	7	31	1	2_2DT	NA
LAMIVECT	Porc	L1	2	2DAI	P6	G4	2TD	2TD	8	33	1	2_2DT	NA
LAMIVECT	Porc	L1	2	2DAI	P6	G4	2TD	2TD	9	36	1	2_2DT	NA
LAMIVECT	Porc	L1	2	2DAI	P7	G1	TD	TD	1	1	1	2_DT	NA
LAMIVECT	Porc	L1	2	2DAI	P7	G1	TD	TD	2	1	1	2_DT	NA
LAMIVECT	Porc	L1	2	2DAI	P7	G1	TD	TD	3	2	1	2_DT	NA
LAMIVECT	Porc	L1	2	2DAI	P7	G1	TD	TD	4	3	1	2_DT	NA
LAMIVECT	Porc	L1	2	2DAI	P7	G1	TD	TD	5	3	1	2_DT	NA
LAMIVECT	Porc	L1	2	2DAI	P7	G1	TD	TD	6	3	1	2_DT	NA
LAMIVECT	Porc	L1	2	2DAI	P7	G1	TD	TD	7	3	1	2_DT	NA
LAMIVECT	Porc	L1	2	2DAI	P7	G1	TD	TD	8	3	1	2_DT	NA
LAMIVECT	Porc	L1	2	2DAI	P7	G1	TD	TD	9	11	1	2_DT	NA
LAMIVECT	Porc	L1	2	2DAI	P7	G2	TD	TD	1	1	1	2_DT	NA
LAMIVECT	Porc	L1	2	2DAI	P7	G2	TD	TD	2	1	1	2_DT	NA
LAMIVECT	Porc	L1	2	2DAI	P7	G2	TD	TD	3	3	1	2_DT	NA
LAMIVECT	Porc	L1	2	2DAI	P7	G2	TD	TD	4	3	1	2_DT	NA
LAMIVECT	Porc	L1	2	2DAI	P7	G2	TD	TD	5	3	1	2_DT	NA
LAMIVECT	Porc	L1	2	2DAI	P7	G2	TD	TD	6	3	1	2_DT	NA
LAMIVECT	Porc	L1	2	2DAI	P7	G2	TD	TD	7	3	1	2_DT	NA
LAMIVECT	Porc	L1	2	2DAI	P7	G2	TD	TD	8	4	1	2_DT	NA
LAMIVECT	Porc	L1	2	2DAI	P7	G2	TD	TD	9	4	1	2_DT	NA
LAMIVECT	Porc	L1	2	2DAI	P7	G2	TD	TD	10	5	1	2_DT	NA
LAMIVECT	Porc	L1	2	2DAI	P7	G2	TD	TD	11	4	1	2_DT	NA
LAMIVECT	Porc	L1	2	2DAI	P7	G3	TD	TD	1	1	1	2_DT	NA
LAMIVECT	Porc	L1	2	2DAI	P7	G3	TD	TD	2	1	1	2_DT	NA
LAMIVECT	Porc	L1	2	2DAI	P7	G3	TD	TD	3	2	1	2_DT	NA
LAMIVECT	Porc	L1	2	2DAI	P7	G3	TD	TD	4	2	1	2_DT	NA
LAMIVECT	Porc	L1	2	2DAI	P7	G3	TD	TD	5	2	1	2_DT	NA
LAMIVECT	Porc	L1	2	2DAI	P7	G3	TD	TD	6	3	1	2_DT	NA
LAMIVECT	Porc	L1	2	2DAI	P7	G3	TD	TD	7	3	1	2_DT	NA
LAMIVECT	Porc	L1	2	2DAI	P7	G3	TD	TD	8	3	1	2_DT	NA
LAMIVECT	Porc	L1	2	2DAI	P7	G3	TD	TD	9	3	1	2_DT	NA
LAMIVECT	Porc	L1	2	2DAI	P7	G3	TD	TD	10	4	1	2_DT	NA
LAMIVECT	Porc	L1	2	2DAI	P7	G4	TD	TD	1	1	1	2_DT	NA
LAMIVECT	Porc	L1	2	2DAI	P7	G4	TD	TD	2	1	1	2_DT	NA
LAMIVECT	Porc	L1	2	2DAI	P7	G4	TD	TD	3	1	1	2_DT	NA
LAMIVECT	Porc	L1	2	2DAI	P7	G4	TD	TD	4	2	1	2_DT	NA
LAMIVECT	Porc	L1	2	2DAI	P7	G4	TD	TD	5	3	1	2_DT	NA
LAMIVECT	Porc	L1	2	2DAI	P7	G4	TD	TD	6	3	1	2_DT	NA
LAMIVECT	Porc	L1	2	2DAI	P7	G4	TD	TD	7	3	1	2_DT	NA
LAMIVECT	Porc	L1	2	2DAI	P7	G4	TD	TD	8	4	1	2_DT	NA
LAMIVECT	Porc	L1	2	2DAI	P7	G4	TD	TD	9	5	1	2_DT	NA
LAMIVECT	Porc	L1	2	2DAI	P7	G4	TD	TD	10	5	1	2_DT	NA
LAMIVECT	Porc	L1	2	2DAI	P8	G1	Control	Control	1	2	1	2_Control	NA
LAMIVECT	Porc	L1	2	2DAI	P8	G1	Control	Control	2	10	1	2_Control	NA
LAMIVECT	Porc	L1	2	2DAI	P8	G1	Control	Control	3	10	1	2_Control	NA
LAMIVECT	Porc	L1	2	2DAI	P8	G1	Control	Control	4	15	1	2_Control	NA
LAMIVECT	Porc	L1	2	2DAI	P8	G1	Control	Control	5	17	1	2_Control	NA
LAMIVECT	Porc	L1	2	2DAI	P8	G1	Control	Control	6	18	1	2_Control	NA
LAMIVECT	Porc	L1	2	2DAI	P8	G1	Control	Control	7	19	1	2_Control	NA
LAMIVECT	Porc	L1	2	2DAI	P8	G1	Control	Control	8	19	1	2_Control	NA
LAMIVECT	Porc	L1	2	2DAI	P8	G1	Control	Control	9	19	1	2_Control	NA
LAMIVECT	Porc	L1	2	2DAI	P8	G1	Control	Control	10	26	1	2_Control	NA
LAMIVECT	Porc	L1	2	2DAI	P8	G2	Control	Control	1	9	1	2_Control	NA
LAMIVECT	Porc	L1	2	2DAI	P8	G2	Control	Control	2	13	1	2_Control	NA
LAMIVECT	Porc	L1	2	2DAI	P8	G2	Control	Control	3	13	1	2_Control	NA
LAMIVECT	Porc	L1	2	2DAI	P8	G2	Control	Control	4	16	1	2_Control	NA
LAMIVECT	Porc	L1	2	2DAI	P8	G2	Control	Control	5	23	1	2_Control	NA
LAMIVECT	Porc	L1	2	2DAI	P8	G2	Control	Control	6	23	1	2_Control	NA
LAMIVECT	Porc	L1	2	2DAI	P8	G2	Control	Control	7	29	1	2_Control	NA
LAMIVECT	Porc	L1	2	2DAI	P8	G2	Control	Control	8	30	1	2_Control	NA
LAMIVECT	Porc	L1	2	2DAI	P8	G2	Control	Control	9	31	1	2_Control	NA
LAMIVECT	Porc	L1	2	2DAI	P8	G2	Control	Control	10	39	1	2_Control	NA
LAMIVECT	Porc	L1	2	2DAI	P8	G3	Control	Control	1	2	1	2_Control	NA
LAMIVECT	Porc	L1	2	2DAI	P8	G3	Control	Control	2	3	1	2_Control	NA
LAMIVECT	Porc	L1	2	2DAI	P8	G3	Control	Control	3	3	1	2_Control	NA
LAMIVECT	Porc	L1	2	2DAI	P8	G3	Control	Control	4	3	1	2_Control	NA
LAMIVECT	Porc	L1	2	2DAI	P8	G3	Control	Control	5	26	1	2_Control	NA
LAMIVECT	Porc	L1	2	2DAI	P8	G3	Control	Control	6	27	1	2_Control	NA
LAMIVECT	Porc	L1	2	2DAI	P8	G3	Control	Control	7	29	1	2_Control	NA
LAMIVECT	Porc	L1	2	2DAI	P8	G3	Control	Control	8	32	1	2_Control	NA
LAMIVECT	Porc	L1	2	2DAI	P8	G3	Control	Control	9	37	1	2_Control	NA
LAMIVECT	Porc	L1	2	2DAI	P8	G3	Control	Control	10	38	1	2_Control	NA
LAMIVECT	Porc	L1	2	2DAI	P8	G4	Control	Control	1	1	1	2_Control	NA
LAMIVECT	Porc	L1	2	2DAI	P8	G4	Control	Control	2	1	1	2_Control	NA
LAMIVECT	Porc	L1	2	2DAI	P8	G4	Control	Control	3	7	1	2_Control	NA
LAMIVECT	Porc	L1	2	2DAI	P8	G4	Control	Control	4	11	1	2_Control	NA
LAMIVECT	Porc	L1	2	2DAI	P8	G4	Control	Control	5	12	1	2_Control	NA
LAMIVECT	Porc	L1	2	2DAI	P8	G4	Control	Control	6	13	1	2_Control	NA
LAMIVECT	Porc	L1	2	2DAI	P8	G4	Control	Control	7	16	1	2_Control	NA
LAMIVECT	Porc	L1	2	2DAI	P8	G4	Control	Control	8	21	1	2_Control	NA
LAMIVECT	Porc	L1	2	2DAI	P8	G4	Control	Control	9	25	1	2_Control	NA
LAMIVECT	Porc	L1	2	2DAI	P8	G4	Control	Control	10	28	1	2_Control	NA
LAMIVECT	Porc	L2	7	7DAI	P1	G1	Control	Control	1	7	1	7_Control	NA
LAMIVECT	Porc	L2	7	7DAI	P1	G1	Control	Control	2	8	1	7_Control	NA
LAMIVECT	Porc	L2	7	7DAI	P1	G1	Control	Control	3	8	1	7_Control	NA
LAMIVECT	Porc	L2	7	7DAI	P1	G1	Control	Control	4	12	1	7_Control	NA
LAMIVECT	Porc	L2	7	7DAI	P1	G1	Control	Control	5	14	1	7_Control	NA
LAMIVECT	Porc	L2	7	7DAI	P1	G1	Control	Control	6	22	1	7_Control	NA
LAMIVECT	Porc	L2	7	7DAI	P1	G1	Control	Control	7	28	1	7_Control	NA
LAMIVECT	Porc	L2	7	7DAI	P1	G1	Control	Control	8	33	1	7_Control	NA
LAMIVECT	Porc	L2	7	7DAI	P1	G1	Control	Control	9	35	1	7_Control	NA
LAMIVECT	Porc	L2	7	7DAI	P1	G1	Control	Control	10	39	1	7_Control	NA
LAMIVECT	Porc	L2	7	7DAI	P1	G2	Control	Control	1	16	1	7_Control	NA
LAMIVECT	Porc	L2	7	7DAI	P1	G2	Control	Control	2	26	1	7_Control	NA
LAMIVECT	Porc	L2	7	7DAI	P1	G2	Control	Control	3	29	1	7_Control	NA
LAMIVECT	Porc	L2	7	7DAI	P1	G2	Control	Control	4	30	1	7_Control	NA
LAMIVECT	Porc	L2	7	7DAI	P1	G2	Control	Control	5	35	1	7_Control	NA
LAMIVECT	Porc	L2	7	7DAI	P1	G2	Control	Control	6	35	1	7_Control	NA
LAMIVECT	Porc	L2	7	7DAI	P1	G2	Control	Control	7	39	1	7_Control	NA
LAMIVECT	Porc	L2	7	7DAI	P1	G2	Control	Control	8	40	1	7_Control	NA
LAMIVECT	Porc	L2	7	7DAI	P1	G2	Control	Control	9	41	1	7_Control	NA
LAMIVECT	Porc	L2	7	7DAI	P1	G2	Control	Control	10	42	1	7_Control	NA
LAMIVECT	Porc	L2	7	7DAI	P1	G3	Control	Control	1	2	1	7_Control	NA
LAMIVECT	Porc	L2	7	7DAI	P1	G3	Control	Control	2	11	1	7_Control	NA
LAMIVECT	Porc	L2	7	7DAI	P1	G3	Control	Control	3	17	1	7_Control	NA
LAMIVECT	Porc	L2	7	7DAI	P1	G3	Control	Control	4	21	1	7_Control	NA
LAMIVECT	Porc	L2	7	7DAI	P1	G3	Control	Control	5	23	1	7_Control	NA
LAMIVECT	Porc	L2	7	7DAI	P1	G3	Control	Control	6	26	1	7_Control	NA
LAMIVECT	Porc	L2	7	7DAI	P1	G3	Control	Control	7	29	1	7_Control	NA
LAMIVECT	Porc	L2	7	7DAI	P1	G3	Control	Control	8	31	1	7_Control	NA
LAMIVECT	Porc	L2	7	7DAI	P1	G3	Control	Control	9	32	1	7_Control	NA
LAMIVECT	Porc	L2	7	7DAI	P1	G4	Control	Control	1	20	1	7_Control	NA
LAMIVECT	Porc	L2	7	7DAI	P1	G4	Control	Control	2	20	1	7_Control	NA
LAMIVECT	Porc	L2	7	7DAI	P1	G4	Control	Control	3	21	1	7_Control	NA
LAMIVECT	Porc	L2	7	7DAI	P1	G4	Control	Control	4	34	1	7_Control	NA
LAMIVECT	Porc	L2	7	7DAI	P1	G4	Control	Control	5	42	1	7_Control	NA
LAMIVECT	Porc	L2	7	7DAI	P2	G1	TD	TD	1	1	1	7_DT	NA
LAMIVECT	Porc	L2	7	7DAI	P2	G1	TD	TD	2	2	1	7_DT	NA
LAMIVECT	Porc	L2	7	7DAI	P2	G1	TD	TD	3	2	1	7_DT	NA
LAMIVECT	Porc	L2	7	7DAI	P2	G1	TD	TD	4	2	1	7_DT	NA
LAMIVECT	Porc	L2	7	7DAI	P2	G1	TD	TD	5	2	1	7_DT	NA
LAMIVECT	Porc	L2	7	7DAI	P2	G1	TD	TD	6	3	1	7_DT	NA
LAMIVECT	Porc	L2	7	7DAI	P2	G1	TD	TD	7	3	1	7_DT	NA
LAMIVECT	Porc	L2	7	7DAI	P2	G1	TD	TD	8	3	1	7_DT	NA
LAMIVECT	Porc	L2	7	7DAI	P2	G1	TD	TD	9	22	1	7_DT	NA
LAMIVECT	Porc	L2	7	7DAI	P2	G1	TD	TD	10	23	1	7_DT	NA
LAMIVECT	Porc	L2	7	7DAI	P2	G2	TD	TD	1	2	1	7_DT	NA
LAMIVECT	Porc	L2	7	7DAI	P2	G2	TD	TD	2	2	1	7_DT	NA
LAMIVECT	Porc	L2	7	7DAI	P2	G2	TD	TD	3	2	1	7_DT	NA
LAMIVECT	Porc	L2	7	7DAI	P2	G2	TD	TD	4	2	1	7_DT	NA
LAMIVECT	Porc	L2	7	7DAI	P2	G2	TD	TD	5	2	1	7_DT	NA
LAMIVECT	Porc	L2	7	7DAI	P2	G2	TD	TD	6	3	1	7_DT	NA
LAMIVECT	Porc	L2	7	7DAI	P2	G2	TD	TD	7	3	1	7_DT	NA
LAMIVECT	Porc	L2	7	7DAI	P2	G2	TD	TD	8	7	1	7_DT	NA
LAMIVECT	Porc	L2	7	7DAI	P2	G2	TD	TD	9	10	1	7_DT	NA
LAMIVECT	Porc	L2	7	7DAI	P2	G2	TD	TD	10	10	1	7_DT	NA
LAMIVECT	Porc	L2	7	7DAI	P2	G3	TD	TD	1	2	1	7_DT	NA
LAMIVECT	Porc	L2	7	7DAI	P2	G3	TD	TD	2	2	1	7_DT	NA
LAMIVECT	Porc	L2	7	7DAI	P2	G3	TD	TD	3	2	1	7_DT	NA
LAMIVECT	Porc	L2	7	7DAI	P2	G3	TD	TD	4	2	1	7_DT	NA
LAMIVECT	Porc	L2	7	7DAI	P2	G3	TD	TD	5	3	1	7_DT	NA
LAMIVECT	Porc	L2	7	7DAI	P2	G3	TD	TD	6	4	1	7_DT	NA
LAMIVECT	Porc	L2	7	7DAI	P2	G3	TD	TD	7	6	1	7_DT	NA
LAMIVECT	Porc	L2	7	7DAI	P2	G3	TD	TD	8	7	1	7_DT	NA
LAMIVECT	Porc	L2	7	7DAI	P2	G3	TD	TD	9	7	1	7_DT	NA
LAMIVECT	Porc	L2	7	7DAI	P2	G3	TD	TD	10	32	1	7_DT	NA
LAMIVECT	Porc	L2	7	7DAI	P2	G4	TD	TD	1	2	1	7_DT	NA
LAMIVECT	Porc	L2	7	7DAI	P2	G4	TD	TD	2	2	1	7_DT	NA
LAMIVECT	Porc	L2	7	7DAI	P2	G4	TD	TD	3	2	1	7_DT	NA
LAMIVECT	Porc	L2	7	7DAI	P2	G4	TD	TD	4	3	1	7_DT	NA
LAMIVECT	Porc	L2	7	7DAI	P2	G4	TD	TD	5	3	1	7_DT	NA
LAMIVECT	Porc	L2	7	7DAI	P2	G4	TD	TD	6	3	1	7_DT	NA
LAMIVECT	Porc	L2	7	7DAI	P2	G4	TD	TD	7	3	1	7_DT	NA
LAMIVECT	Porc	L2	7	7DAI	P2	G4	TD	TD	8	3	1	7_DT	NA
LAMIVECT	Porc	L2	7	7DAI	P2	G4	TD	TD	9	3	1	7_DT	NA
LAMIVECT	Porc	L2	7	7DAI	P2	G4	TD	TD	10	11	1	7_DT	NA
LAMIVECT	Porc	L2	7	7DAI	P3	G1	2TD	2TD	1	2	1	7_2DT	NA
LAMIVECT	Porc	L2	7	7DAI	P3	G1	2TD	2TD	2	2	1	7_2DT	NA
LAMIVECT	Porc	L2	7	7DAI	P3	G1	2TD	2TD	3	2	1	7_2DT	NA
LAMIVECT	Porc	L2	7	7DAI	P3	G1	2TD	2TD	4	2	1	7_2DT	NA
LAMIVECT	Porc	L2	7	7DAI	P3	G1	2TD	2TD	5	2	1	7_2DT	NA
LAMIVECT	Porc	L2	7	7DAI	P3	G1	2TD	2TD	6	3	1	7_2DT	NA
LAMIVECT	Porc	L2	7	7DAI	P3	G1	2TD	2TD	7	3	1	7_2DT	NA
LAMIVECT	Porc	L2	7	7DAI	P3	G1	2TD	2TD	8	4	1	7_2DT	NA
LAMIVECT	Porc	L2	7	7DAI	P3	G1	2TD	2TD	9	4	1	7_2DT	NA
LAMIVECT	Porc	L2	7	7DAI	P3	G1	2TD	2TD	10	8	1	7_2DT	NA
LAMIVECT	Porc	L2	7	7DAI	P3	G2	2TD	2TD	1	2	1	7_2DT	NA
LAMIVECT	Porc	L2	7	7DAI	P3	G2	2TD	2TD	2	2	1	7_2DT	NA
LAMIVECT	Porc	L2	7	7DAI	P3	G2	2TD	2TD	3	2	1	7_2DT	NA
LAMIVECT	Porc	L2	7	7DAI	P3	G2	2TD	2TD	4	3	1	7_2DT	NA
LAMIVECT	Porc	L2	7	7DAI	P3	G2	2TD	2TD	5	3	1	7_2DT	NA
LAMIVECT	Porc	L2	7	7DAI	P3	G2	2TD	2TD	6	4	1	7_2DT	NA
LAMIVECT	Porc	L2	7	7DAI	P3	G2	2TD	2TD	7	4	1	7_2DT	NA
LAMIVECT	Porc	L2	7	7DAI	P3	G2	2TD	2TD	8	6	1	7_2DT	NA
LAMIVECT	Porc	L2	7	7DAI	P3	G2	2TD	2TD	9	28	1	7_2DT	NA
LAMIVECT	Porc	L2	7	7DAI	P3	G2	2TD	2TD	10	31	1	7_2DT	NA
LAMIVECT	Porc	L2	7	7DAI	P3	G3	2TD	2TD	1	2	1	7_2DT	NA
LAMIVECT	Porc	L2	7	7DAI	P3	G3	2TD	2TD	2	2	1	7_2DT	NA
LAMIVECT	Porc	L2	7	7DAI	P3	G3	2TD	2TD	3	2	1	7_2DT	NA
LAMIVECT	Porc	L2	7	7DAI	P3	G3	2TD	2TD	4	2	1	7_2DT	NA
LAMIVECT	Porc	L2	7	7DAI	P3	G3	2TD	2TD	5	3	1	7_2DT	NA
LAMIVECT	Porc	L2	7	7DAI	P3	G3	2TD	2TD	6	3	1	7_2DT	NA
LAMIVECT	Porc	L2	7	7DAI	P3	G3	2TD	2TD	7	5	1	7_2DT	NA
LAMIVECT	Porc	L2	7	7DAI	P3	G3	2TD	2TD	8	11	1	7_2DT	NA
LAMIVECT	Porc	L2	7	7DAI	P3	G3	2TD	2TD	9	24	1	7_2DT	NA
LAMIVECT	Porc	L2	7	7DAI	P3	G3	2TD	2TD	10	28	1	7_2DT	NA
LAMIVECT	Porc	L2	7	7DAI	P3	G4	2TD	2TD	1	2	1	7_2DT	NA
LAMIVECT	Porc	L2	7	7DAI	P3	G4	2TD	2TD	2	2	1	7_2DT	NA
LAMIVECT	Porc	L2	7	7DAI	P3	G4	2TD	2TD	3	3	1	7_2DT	NA
LAMIVECT	Porc	L2	7	7DAI	P3	G4	2TD	2TD	4	3	1	7_2DT	NA
LAMIVECT	Porc	L2	7	7DAI	P3	G4	2TD	2TD	5	3	1	7_2DT	NA
LAMIVECT	Porc	L2	7	7DAI	P3	G4	2TD	2TD	6	4	1	7_2DT	NA
LAMIVECT	Porc	L2	7	7DAI	P3	G4	2TD	2TD	7	7	1	7_2DT	NA
LAMIVECT	Porc	L2	7	7DAI	P3	G4	2TD	2TD	8	28	1	7_2DT	NA
LAMIVECT	Porc	L2	7	7DAI	P3	G4	2TD	2TD	9	32	1	7_2DT	NA
LAMIVECT	Porc	L2	7	7DAI	P3	G4	2TD	2TD	10	35	1	7_2DT	NA
LAMIVECT	Porc	L2	7	7DAI	P4	G1	3TD	3TD	1	1	1	7_3DT	NA
LAMIVECT	Porc	L2	7	7DAI	P4	G1	3TD	3TD	2	2	1	7_3DT	NA
LAMIVECT	Porc	L2	7	7DAI	P4	G1	3TD	3TD	3	2	1	7_3DT	NA
LAMIVECT	Porc	L2	7	7DAI	P4	G1	3TD	3TD	4	2	1	7_3DT	NA
LAMIVECT	Porc	L2	7	7DAI	P4	G1	3TD	3TD	5	2	1	7_3DT	NA
LAMIVECT	Porc	L2	7	7DAI	P4	G1	3TD	3TD	6	2	1	7_3DT	NA
LAMIVECT	Porc	L2	7	7DAI	P4	G1	3TD	3TD	7	2	1	7_3DT	NA
LAMIVECT	Porc	L2	7	7DAI	P4	G1	3TD	3TD	8	3	1	7_3DT	NA
LAMIVECT	Porc	L2	7	7DAI	P4	G1	3TD	3TD	9	4	1	7_3DT	NA
LAMIVECT	Porc	L2	7	7DAI	P4	G1	3TD	3TD	10	6	1	7_3DT	NA
LAMIVECT	Porc	L2	7	7DAI	P4	G2	3TD	3TD	1	2	1	7_3DT	NA
LAMIVECT	Porc	L2	7	7DAI	P4	G2	3TD	3TD	2	2	1	7_3DT	NA
LAMIVECT	Porc	L2	7	7DAI	P4	G2	3TD	3TD	3	2	1	7_3DT	NA
LAMIVECT	Porc	L2	7	7DAI	P4	G2	3TD	3TD	4	2	1	7_3DT	NA
LAMIVECT	Porc	L2	7	7DAI	P4	G2	3TD	3TD	5	2	1	7_3DT	NA
LAMIVECT	Porc	L2	7	7DAI	P4	G2	3TD	3TD	6	2	1	7_3DT	NA
LAMIVECT	Porc	L2	7	7DAI	P4	G2	3TD	3TD	7	3	1	7_3DT	NA
LAMIVECT	Porc	L2	7	7DAI	P4	G2	3TD	3TD	8	3	1	7_3DT	NA
LAMIVECT	Porc	L2	7	7DAI	P4	G2	3TD	3TD	9	3	1	7_3DT	NA
LAMIVECT	Porc	L2	7	7DAI	P4	G2	3TD	3TD	10	3	1	7_3DT	NA
LAMIVECT	Porc	L2	7	7DAI	P4	G3	3TD	3TD	1	2	1	7_3DT	NA
LAMIVECT	Porc	L2	7	7DAI	P4	G3	3TD	3TD	2	2	1	7_3DT	NA
LAMIVECT	Porc	L2	7	7DAI	P4	G3	3TD	3TD	3	2	1	7_3DT	NA
LAMIVECT	Porc	L2	7	7DAI	P4	G3	3TD	3TD	4	2	1	7_3DT	NA
LAMIVECT	Porc	L2	7	7DAI	P4	G3	3TD	3TD	5	2	1	7_3DT	NA
LAMIVECT	Porc	L2	7	7DAI	P4	G3	3TD	3TD	6	2	1	7_3DT	NA
LAMIVECT	Porc	L2	7	7DAI	P4	G3	3TD	3TD	7	3	1	7_3DT	NA
LAMIVECT	Porc	L2	7	7DAI	P4	G3	3TD	3TD	8	3	1	7_3DT	NA
LAMIVECT	Porc	L2	7	7DAI	P4	G3	3TD	3TD	9	3	1	7_3DT	NA
LAMIVECT	Porc	L2	7	7DAI	P4	G3	3TD	3TD	10	3	1	7_3DT	NA
LAMIVECT	Porc	L2	7	7DAI	P4	G4	3TD	3TD	1	1	1	7_3DT	NA
LAMIVECT	Porc	L2	7	7DAI	P4	G4	3TD	3TD	2	2	1	7_3DT	NA
LAMIVECT	Porc	L2	7	7DAI	P4	G4	3TD	3TD	3	2	1	7_3DT	NA
LAMIVECT	Porc	L2	7	7DAI	P4	G4	3TD	3TD	4	2	1	7_3DT	NA
LAMIVECT	Porc	L2	7	7DAI	P4	G4	3TD	3TD	5	2	1	7_3DT	NA
LAMIVECT	Porc	L2	7	7DAI	P4	G4	3TD	3TD	6	3	1	7_3DT	NA
LAMIVECT	Porc	L2	7	7DAI	P4	G4	3TD	3TD	7	3	1	7_3DT	NA
LAMIVECT	Porc	L2	7	7DAI	P4	G4	3TD	3TD	8	3	1	7_3DT	NA
LAMIVECT	Porc	L2	7	7DAI	P4	G4	3TD	3TD	9	4	1	7_3DT	NA
LAMIVECT	Porc	L2	7	7DAI	P4	G4	3TD	3TD	10	4	1	7_3DT	NA
LAMIVECT	Porc	L2	7	7DAI	P4	G4	3TD	3TD	11	5	1	7_3DT	NA
LAMIVECT	Porc	L2	7	7DAI	P5	G1	3TD	3TD	1	2	1	7_3DT	NA
LAMIVECT	Porc	L2	7	7DAI	P5	G1	3TD	3TD	2	2	1	7_3DT	NA
LAMIVECT	Porc	L2	7	7DAI	P5	G1	3TD	3TD	3	2	1	7_3DT	NA
LAMIVECT	Porc	L2	7	7DAI	P5	G1	3TD	3TD	4	2	1	7_3DT	NA
LAMIVECT	Porc	L2	7	7DAI	P5	G1	3TD	3TD	5	2	1	7_3DT	NA
LAMIVECT	Porc	L2	7	7DAI	P5	G1	3TD	3TD	6	2	1	7_3DT	NA
LAMIVECT	Porc	L2	7	7DAI	P5	G1	3TD	3TD	7	3	1	7_3DT	NA
LAMIVECT	Porc	L2	7	7DAI	P5	G1	3TD	3TD	8	3	1	7_3DT	NA
LAMIVECT	Porc	L2	7	7DAI	P5	G1	3TD	3TD	9	3	1	7_3DT	NA
LAMIVECT	Porc	L2	7	7DAI	P5	G1	3TD	3TD	10	6	1	7_3DT	NA
LAMIVECT	Porc	L2	7	7DAI	P5	G2	3TD	3TD	1	1	1	7_3DT	NA
LAMIVECT	Porc	L2	7	7DAI	P5	G2	3TD	3TD	2	2	1	7_3DT	NA
LAMIVECT	Porc	L2	7	7DAI	P5	G2	3TD	3TD	3	2	1	7_3DT	NA
LAMIVECT	Porc	L2	7	7DAI	P5	G2	3TD	3TD	4	2	1	7_3DT	NA
LAMIVECT	Porc	L2	7	7DAI	P5	G2	3TD	3TD	5	2	1	7_3DT	NA
LAMIVECT	Porc	L2	7	7DAI	P5	G2	3TD	3TD	6	3	1	7_3DT	NA
LAMIVECT	Porc	L2	7	7DAI	P5	G2	3TD	3TD	7	3	1	7_3DT	NA
LAMIVECT	Porc	L2	7	7DAI	P5	G2	3TD	3TD	8	3	1	7_3DT	NA
LAMIVECT	Porc	L2	7	7DAI	P5	G2	3TD	3TD	9	4	1	7_3DT	NA
LAMIVECT	Porc	L2	7	7DAI	P5	G2	3TD	3TD	10	5	1	7_3DT	NA
LAMIVECT	Porc	L2	7	7DAI	P5	G3	3TD	3TD	1	2	1	7_3DT	NA
LAMIVECT	Porc	L2	7	7DAI	P5	G3	3TD	3TD	2	2	1	7_3DT	NA
LAMIVECT	Porc	L2	7	7DAI	P5	G3	3TD	3TD	3	2	1	7_3DT	NA
LAMIVECT	Porc	L2	7	7DAI	P5	G3	3TD	3TD	4	2	1	7_3DT	NA
LAMIVECT	Porc	L2	7	7DAI	P5	G3	3TD	3TD	5	2	1	7_3DT	NA
LAMIVECT	Porc	L2	7	7DAI	P5	G3	3TD	3TD	6	3	1	7_3DT	NA
LAMIVECT	Porc	L2	7	7DAI	P5	G3	3TD	3TD	7	3	1	7_3DT	NA
LAMIVECT	Porc	L2	7	7DAI	P5	G3	3TD	3TD	8	3	1	7_3DT	NA
LAMIVECT	Porc	L2	7	7DAI	P5	G3	3TD	3TD	9	3	1	7_3DT	NA
LAMIVECT	Porc	L2	7	7DAI	P5	G3	3TD	3TD	10	4	1	7_3DT	NA
LAMIVECT	Porc	L2	7	7DAI	P5	G4	3TD	3TD	1	2	1	7_3DT	NA
LAMIVECT	Porc	L2	7	7DAI	P5	G4	3TD	3TD	2	2	1	7_3DT	NA
LAMIVECT	Porc	L2	7	7DAI	P5	G4	3TD	3TD	3	2	1	7_3DT	NA
LAMIVECT	Porc	L2	7	7DAI	P5	G4	3TD	3TD	4	2	1	7_3DT	NA
LAMIVECT	Porc	L2	7	7DAI	P5	G4	3TD	3TD	5	3	1	7_3DT	NA
LAMIVECT	Porc	L2	7	7DAI	P5	G4	3TD	3TD	6	3	1	7_3DT	NA
LAMIVECT	Porc	L2	7	7DAI	P5	G4	3TD	3TD	7	3	1	7_3DT	NA
LAMIVECT	Porc	L2	7	7DAI	P5	G4	3TD	3TD	8	3	1	7_3DT	NA
LAMIVECT	Porc	L2	7	7DAI	P5	G4	3TD	3TD	9	3	1	7_3DT	NA
LAMIVECT	Porc	L2	7	7DAI	P5	G4	3TD	3TD	10	19	1	7_3DT	NA
LAMIVECT	Porc	L2	7	7DAI	P6	G1	2TD	2TD	1	2	1	7_2DT	NA
LAMIVECT	Porc	L2	7	7DAI	P6	G1	2TD	2TD	2	2	1	7_2DT	NA
LAMIVECT	Porc	L2	7	7DAI	P6	G1	2TD	2TD	3	2	1	7_2DT	NA
LAMIVECT	Porc	L2	7	7DAI	P6	G1	2TD	2TD	4	2	1	7_2DT	NA
LAMIVECT	Porc	L2	7	7DAI	P6	G1	2TD	2TD	5	2	1	7_2DT	NA
LAMIVECT	Porc	L2	7	7DAI	P6	G1	2TD	2TD	6	2	1	7_2DT	NA
LAMIVECT	Porc	L2	7	7DAI	P6	G1	2TD	2TD	7	3	1	7_2DT	NA
LAMIVECT	Porc	L2	7	7DAI	P6	G1	2TD	2TD	8	3	1	7_2DT	NA
LAMIVECT	Porc	L2	7	7DAI	P6	G1	2TD	2TD	9	4	1	7_2DT	NA
LAMIVECT	Porc	L2	7	7DAI	P6	G1	2TD	2TD	10	5	1	7_2DT	NA
LAMIVECT	Porc	L2	7	7DAI	P6	G2	2TD	2TD	1	2	1	7_2DT	NA
LAMIVECT	Porc	L2	7	7DAI	P6	G2	2TD	2TD	2	2	1	7_2DT	NA
LAMIVECT	Porc	L2	7	7DAI	P6	G2	2TD	2TD	3	2	1	7_2DT	NA
LAMIVECT	Porc	L2	7	7DAI	P6	G2	2TD	2TD	4	2	1	7_2DT	NA
LAMIVECT	Porc	L2	7	7DAI	P6	G2	2TD	2TD	5	2	1	7_2DT	NA
LAMIVECT	Porc	L2	7	7DAI	P6	G2	2TD	2TD	6	3	1	7_2DT	NA
LAMIVECT	Porc	L2	7	7DAI	P6	G2	2TD	2TD	7	3	1	7_2DT	NA
LAMIVECT	Porc	L2	7	7DAI	P6	G2	2TD	2TD	8	3	1	7_2DT	NA
LAMIVECT	Porc	L2	7	7DAI	P6	G2	2TD	2TD	9	3	1	7_2DT	NA
LAMIVECT	Porc	L2	7	7DAI	P6	G2	2TD	2TD	10	5	1	7_2DT	NA
LAMIVECT	Porc	L2	7	7DAI	P6	G3	2TD	2TD	1	2	1	7_2DT	NA
LAMIVECT	Porc	L2	7	7DAI	P6	G3	2TD	2TD	2	2	1	7_2DT	NA
LAMIVECT	Porc	L2	7	7DAI	P6	G3	2TD	2TD	3	2	1	7_2DT	NA
LAMIVECT	Porc	L2	7	7DAI	P6	G3	2TD	2TD	4	2	1	7_2DT	NA
LAMIVECT	Porc	L2	7	7DAI	P6	G3	2TD	2TD	5	2	1	7_2DT	NA
LAMIVECT	Porc	L2	7	7DAI	P6	G3	2TD	2TD	6	3	1	7_2DT	NA
LAMIVECT	Porc	L2	7	7DAI	P6	G3	2TD	2TD	7	3	1	7_2DT	NA
LAMIVECT	Porc	L2	7	7DAI	P6	G3	2TD	2TD	8	3	1	7_2DT	NA
LAMIVECT	Porc	L2	7	7DAI	P6	G3	2TD	2TD	9	4	1	7_2DT	NA
LAMIVECT	Porc	L2	7	7DAI	P6	G3	2TD	2TD	10	4	1	7_2DT	NA
LAMIVECT	Porc	L2	7	7DAI	P6	G4	2TD	2TD	1	2	1	7_2DT	NA
LAMIVECT	Porc	L2	7	7DAI	P6	G4	2TD	2TD	2	2	1	7_2DT	NA
LAMIVECT	Porc	L2	7	7DAI	P6	G4	2TD	2TD	3	2	1	7_2DT	NA
LAMIVECT	Porc	L2	7	7DAI	P6	G4	2TD	2TD	4	2	1	7_2DT	NA
LAMIVECT	Porc	L2	7	7DAI	P6	G4	2TD	2TD	5	3	1	7_2DT	NA
LAMIVECT	Porc	L2	7	7DAI	P6	G4	2TD	2TD	6	3	1	7_2DT	NA
LAMIVECT	Porc	L2	7	7DAI	P6	G4	2TD	2TD	7	3	1	7_2DT	NA
LAMIVECT	Porc	L2	7	7DAI	P6	G4	2TD	2TD	8	3	1	7_2DT	NA
LAMIVECT	Porc	L2	7	7DAI	P6	G4	2TD	2TD	9	3	1	7_2DT	NA
LAMIVECT	Porc	L2	7	7DAI	P6	G4	2TD	2TD	10	4	1	7_2DT	NA
LAMIVECT	Porc	L2	7	7DAI	P7	G1	TD	TD	1	2	1	7_DT	NA
LAMIVECT	Porc	L2	7	7DAI	P7	G1	TD	TD	2	2	1	7_DT	NA
LAMIVECT	Porc	L2	7	7DAI	P7	G1	TD	TD	3	2	1	7_DT	NA
LAMIVECT	Porc	L2	7	7DAI	P7	G1	TD	TD	4	2	1	7_DT	NA
LAMIVECT	Porc	L2	7	7DAI	P7	G1	TD	TD	5	2	1	7_DT	NA
LAMIVECT	Porc	L2	7	7DAI	P7	G1	TD	TD	6	3	1	7_DT	NA
LAMIVECT	Porc	L2	7	7DAI	P7	G1	TD	TD	7	3	1	7_DT	NA
LAMIVECT	Porc	L2	7	7DAI	P7	G1	TD	TD	8	4	1	7_DT	NA
LAMIVECT	Porc	L2	7	7DAI	P7	G1	TD	TD	9	4	1	7_DT	NA
LAMIVECT	Porc	L2	7	7DAI	P7	G1	TD	TD	10	10	1	7_DT	NA
LAMIVECT	Porc	L2	7	7DAI	P7	G2	TD	TD	1	2	1	7_DT	NA
LAMIVECT	Porc	L2	7	7DAI	P7	G2	TD	TD	2	2	1	7_DT	NA
LAMIVECT	Porc	L2	7	7DAI	P7	G2	TD	TD	3	2	1	7_DT	NA
LAMIVECT	Porc	L2	7	7DAI	P7	G2	TD	TD	4	3	1	7_DT	NA
LAMIVECT	Porc	L2	7	7DAI	P7	G2	TD	TD	5	3	1	7_DT	NA
LAMIVECT	Porc	L2	7	7DAI	P7	G2	TD	TD	6	3	1	7_DT	NA
LAMIVECT	Porc	L2	7	7DAI	P7	G2	TD	TD	7	4	1	7_DT	NA
LAMIVECT	Porc	L2	7	7DAI	P7	G2	TD	TD	8	12	1	7_DT	NA
LAMIVECT	Porc	L2	7	7DAI	P7	G2	TD	TD	9	14	1	7_DT	NA
LAMIVECT	Porc	L2	7	7DAI	P7	G2	TD	TD	10	19	1	7_DT	NA
LAMIVECT	Porc	L2	7	7DAI	P7	G3	TD	TD	1	2	1	7_DT	NA
LAMIVECT	Porc	L2	7	7DAI	P7	G3	TD	TD	2	2	1	7_DT	NA
LAMIVECT	Porc	L2	7	7DAI	P7	G3	TD	TD	3	2	1	7_DT	NA
LAMIVECT	Porc	L2	7	7DAI	P7	G3	TD	TD	4	2	1	7_DT	NA
LAMIVECT	Porc	L2	7	7DAI	P7	G3	TD	TD	5	2	1	7_DT	NA
LAMIVECT	Porc	L2	7	7DAI	P7	G3	TD	TD	6	3	1	7_DT	NA
LAMIVECT	Porc	L2	7	7DAI	P7	G3	TD	TD	7	3	1	7_DT	NA
LAMIVECT	Porc	L2	7	7DAI	P7	G3	TD	TD	8	4	1	7_DT	NA
LAMIVECT	Porc	L2	7	7DAI	P7	G3	TD	TD	9	4	1	7_DT	NA
LAMIVECT	Porc	L2	7	7DAI	P7	G3	TD	TD	10	5	1	7_DT	NA
LAMIVECT	Porc	L2	7	7DAI	P7	G4	TD	TD	1	1	1	7_DT	NA
LAMIVECT	Porc	L2	7	7DAI	P7	G4	TD	TD	2	2	1	7_DT	NA
LAMIVECT	Porc	L2	7	7DAI	P7	G4	TD	TD	3	2	1	7_DT	NA
LAMIVECT	Porc	L2	7	7DAI	P7	G4	TD	TD	4	2	1	7_DT	NA
LAMIVECT	Porc	L2	7	7DAI	P7	G4	TD	TD	5	2	1	7_DT	NA
LAMIVECT	Porc	L2	7	7DAI	P7	G4	TD	TD	6	3	1	7_DT	NA
LAMIVECT	Porc	L2	7	7DAI	P7	G4	TD	TD	7	3	1	7_DT	NA
LAMIVECT	Porc	L2	7	7DAI	P7	G4	TD	TD	8	3	1	7_DT	NA
LAMIVECT	Porc	L2	7	7DAI	P7	G4	TD	TD	9	4	1	7_DT	NA
LAMIVECT	Porc	L2	7	7DAI	P7	G4	TD	TD	10	4	1	7_DT	NA
LAMIVECT	Porc	L2	7	7DAI	P8	G1	Control	Control	1	21	1	7_Control	NA
LAMIVECT	Porc	L2	7	7DAI	P8	G1	Control	Control	2	26	1	7_Control	NA
LAMIVECT	Porc	L2	7	7DAI	P8	G1	Control	Control	3	28	1	7_Control	NA
LAMIVECT	Porc	L2	7	7DAI	P8	G1	Control	Control	4	32	1	7_Control	NA
LAMIVECT	Porc	L2	7	7DAI	P8	G1	Control	Control	5	32	1	7_Control	NA
LAMIVECT	Porc	L2	7	7DAI	P8	G1	Control	Control	6	32	1	7_Control	NA
LAMIVECT	Porc	L2	7	7DAI	P8	G1	Control	Control	7	33	1	7_Control	NA
LAMIVECT	Porc	L2	7	7DAI	P8	G1	Control	Control	8	34	1	7_Control	NA
LAMIVECT	Porc	L2	7	7DAI	P8	G1	Control	Control	9	35	1	7_Control	NA
LAMIVECT	Porc	L2	7	7DAI	P8	G2	Control	Control	1	14	1	7_Control	NA
LAMIVECT	Porc	L2	7	7DAI	P8	G2	Control	Control	2	19	1	7_Control	NA
LAMIVECT	Porc	L2	7	7DAI	P8	G2	Control	Control	3	19	1	7_Control	NA
LAMIVECT	Porc	L2	7	7DAI	P8	G2	Control	Control	4	21	1	7_Control	NA
LAMIVECT	Porc	L2	7	7DAI	P8	G2	Control	Control	5	27	1	7_Control	NA
LAMIVECT	Porc	L2	7	7DAI	P8	G2	Control	Control	6	30	1	7_Control	NA
LAMIVECT	Porc	L2	7	7DAI	P8	G2	Control	Control	7	32	1	7_Control	NA
LAMIVECT	Porc	L2	7	7DAI	P8	G2	Control	Control	8	38	1	7_Control	NA
LAMIVECT	Porc	L2	7	7DAI	P8	G2	Control	Control	9	51	1	7_Control	NA
LAMIVECT	Porc	L2	7	7DAI	P8	G3	Control	Control	1	6	1	7_Control	NA
LAMIVECT	Porc	L2	7	7DAI	P8	G4	Control	Control	1	10	1	7_Control	NA
LAMIVECT	Porc	L2	7	7DAI	P8	G4	Control	Control	2	26	1	7_Control	NA
LAMIVECT	Porc	L2	7	7DAI	P8	G4	Control	Control	3	30	1	7_Control	NA
LAMIVECT	Porc	L2	7	7DAI	P8	G4	Control	Control	4	30	1	7_Control	NA
LAMIVECT	Porc	L2	7	7DAI	P8	G4	Control	Control	5	31	1	7_Control	NA
LAMIVECT	Porc	L2	7	7DAI	P8	G4	Control	Control	6	32	1	7_Control	NA
LAMIVECT	Porc	L2	7	7DAI	P8	G4	Control	Control	7	32	1	7_Control	NA
LAMIVECT	Porc	L2	7	7DAI	P8	G4	Control	Control	8	45	1	7_Control	NA
LAMIVECT	Porc	L3	14	14DAI	P1	G1	Control	Control	1	13	1	14_Control	NA
LAMIVECT	Porc	L3	14	14DAI	P1	G1	Control	Control	2	24	1	14_Control	NA
LAMIVECT	Porc	L3	14	14DAI	P1	G1	Control	Control	3	25	1	14_Control	NA
LAMIVECT	Porc	L3	14	14DAI	P1	G1	Control	Control	4	25	1	14_Control	NA
LAMIVECT	Porc	L3	14	14DAI	P1	G1	Control	Control	5	27	1	14_Control	NA
LAMIVECT	Porc	L3	14	14DAI	P1	G1	Control	Control	6	30	1	14_Control	NA
LAMIVECT	Porc	L3	14	14DAI	P1	G1	Control	Control	7	32	1	14_Control	NA
LAMIVECT	Porc	L3	14	14DAI	P1	G1	Control	Control	8	34	1	14_Control	NA
LAMIVECT	Porc	L3	14	14DAI	P1	G1	Control	Control	9	39	1	14_Control	NA
LAMIVECT	Porc	L3	14	14DAI	P1	G1	Control	Control	10	42	1	14_Control	NA
LAMIVECT	Porc	L3	14	14DAI	P1	G2	Control	Control	1	15	1	14_Control	NA
LAMIVECT	Porc	L3	14	14DAI	P1	G2	Control	Control	2	17	1	14_Control	NA
LAMIVECT	Porc	L3	14	14DAI	P1	G2	Control	Control	3	18	1	14_Control	NA
LAMIVECT	Porc	L3	14	14DAI	P1	G2	Control	Control	4	24	1	14_Control	NA
LAMIVECT	Porc	L3	14	14DAI	P1	G2	Control	Control	5	24	1	14_Control	NA
LAMIVECT	Porc	L3	14	14DAI	P1	G2	Control	Control	6	26	1	14_Control	NA
LAMIVECT	Porc	L3	14	14DAI	P1	G2	Control	Control	7	29	1	14_Control	NA
LAMIVECT	Porc	L3	14	14DAI	P1	G2	Control	Control	8	29	1	14_Control	NA
LAMIVECT	Porc	L3	14	14DAI	P1	G2	Control	Control	9	34	1	14_Control	NA
LAMIVECT	Porc	L3	14	14DAI	P1	G3	Control	Control	1	18	1	14_Control	NA
LAMIVECT	Porc	L3	14	14DAI	P1	G3	Control	Control	2	23	1	14_Control	NA
LAMIVECT	Porc	L3	14	14DAI	P1	G3	Control	Control	3	25	1	14_Control	NA
LAMIVECT	Porc	L3	14	14DAI	P1	G3	Control	Control	4	25	1	14_Control	NA
LAMIVECT	Porc	L3	14	14DAI	P1	G3	Control	Control	5	26	1	14_Control	NA
LAMIVECT	Porc	L3	14	14DAI	P1	G3	Control	Control	6	32	1	14_Control	NA
LAMIVECT	Porc	L3	14	14DAI	P1	G3	Control	Control	7	35	1	14_Control	NA
LAMIVECT	Porc	L3	14	14DAI	P1	G3	Control	Control	8	39	1	14_Control	NA
LAMIVECT	Porc	L3	14	14DAI	P1	G3	Control	Control	9	43	1	14_Control	NA
LAMIVECT	Porc	L3	14	14DAI	P1	G3	Control	Control	10	47	1	14_Control	NA
LAMIVECT	Porc	L3	14	14DAI	P1	G4	Control	Control	1	20	1	14_Control	NA
LAMIVECT	Porc	L3	14	14DAI	P1	G4	Control	Control	2	23	1	14_Control	NA
LAMIVECT	Porc	L3	14	14DAI	P1	G4	Control	Control	3	26	1	14_Control	NA
LAMIVECT	Porc	L3	14	14DAI	P1	G4	Control	Control	4	31	1	14_Control	NA
LAMIVECT	Porc	L3	14	14DAI	P1	G4	Control	Control	5	32	1	14_Control	NA
LAMIVECT	Porc	L3	14	14DAI	P1	G4	Control	Control	6	34	1	14_Control	NA
LAMIVECT	Porc	L3	14	14DAI	P1	G4	Control	Control	7	34	1	14_Control	NA
LAMIVECT	Porc	L3	14	14DAI	P1	G4	Control	Control	8	42	1	14_Control	NA
LAMIVECT	Porc	L3	14	14DAI	P1	G4	Control	Control	9	43	1	14_Control	NA
LAMIVECT	Porc	L3	14	14DAI	P1	G4	Control	Control	10	46	1	14_Control	NA
LAMIVECT	Porc	L3	14	14DAI	P2	G1	TD	TD	1	12	1	14_DT	NA
LAMIVECT	Porc	L3	14	14DAI	P2	G1	TD	TD	2	15	1	14_DT	NA
LAMIVECT	Porc	L3	14	14DAI	P2	G1	TD	TD	3	17	1	14_DT	NA
LAMIVECT	Porc	L3	14	14DAI	P2	G1	TD	TD	4	23	1	14_DT	NA
LAMIVECT	Porc	L3	14	14DAI	P2	G1	TD	TD	5	27	1	14_DT	NA
LAMIVECT	Porc	L3	14	14DAI	P2	G1	TD	TD	6	31	1	14_DT	NA
LAMIVECT	Porc	L3	14	14DAI	P2	G1	TD	TD	7	33	1	14_DT	NA
LAMIVECT	Porc	L3	14	14DAI	P2	G1	TD	TD	8	36	1	14_DT	NA
LAMIVECT	Porc	L3	14	14DAI	P2	G1	TD	TD	9	43	1	14_DT	NA
LAMIVECT	Porc	L3	14	14DAI	P2	G2	TD	TD	1	17	1	14_DT	NA
LAMIVECT	Porc	L3	14	14DAI	P2	G2	TD	TD	2	25	1	14_DT	NA
LAMIVECT	Porc	L3	14	14DAI	P2	G2	TD	TD	3	25	1	14_DT	NA
LAMIVECT	Porc	L3	14	14DAI	P2	G2	TD	TD	4	29	1	14_DT	NA
LAMIVECT	Porc	L3	14	14DAI	P2	G2	TD	TD	5	31	1	14_DT	NA
LAMIVECT	Porc	L3	14	14DAI	P2	G2	TD	TD	6	31	1	14_DT	NA
LAMIVECT	Porc	L3	14	14DAI	P2	G2	TD	TD	7	36	1	14_DT	NA
LAMIVECT	Porc	L3	14	14DAI	P2	G2	TD	TD	8	39	1	14_DT	NA
LAMIVECT	Porc	L3	14	14DAI	P2	G2	TD	TD	9	39	1	14_DT	NA
LAMIVECT	Porc	L3	14	14DAI	P2	G2	TD	TD	10	43	1	14_DT	NA
LAMIVECT	Porc	L3	14	14DAI	P2	G3	TD	TD	1	5	1	14_DT	NA
LAMIVECT	Porc	L3	14	14DAI	P2	G3	TD	TD	2	17	1	14_DT	NA
LAMIVECT	Porc	L3	14	14DAI	P2	G3	TD	TD	3	18	1	14_DT	NA
LAMIVECT	Porc	L3	14	14DAI	P2	G3	TD	TD	4	24	1	14_DT	NA
LAMIVECT	Porc	L3	14	14DAI	P2	G3	TD	TD	5	25	1	14_DT	NA
LAMIVECT	Porc	L3	14	14DAI	P2	G3	TD	TD	6	25	1	14_DT	NA
LAMIVECT	Porc	L3	14	14DAI	P2	G3	TD	TD	7	29	1	14_DT	NA
LAMIVECT	Porc	L3	14	14DAI	P2	G3	TD	TD	8	30	1	14_DT	NA
LAMIVECT	Porc	L3	14	14DAI	P2	G3	TD	TD	9	37	1	14_DT	NA
LAMIVECT	Porc	L3	14	14DAI	P2	G3	TD	TD	10	38	1	14_DT	NA
LAMIVECT	Porc	L3	14	14DAI	P2	G4	TD	TD	1	7	1	14_DT	NA
LAMIVECT	Porc	L3	14	14DAI	P2	G4	TD	TD	2	18	1	14_DT	NA
LAMIVECT	Porc	L3	14	14DAI	P2	G4	TD	TD	3	23	1	14_DT	NA
LAMIVECT	Porc	L3	14	14DAI	P2	G4	TD	TD	4	24	1	14_DT	NA
LAMIVECT	Porc	L3	14	14DAI	P2	G4	TD	TD	5	27	1	14_DT	NA
LAMIVECT	Porc	L3	14	14DAI	P2	G4	TD	TD	6	29	1	14_DT	NA
LAMIVECT	Porc	L3	14	14DAI	P2	G4	TD	TD	7	30	1	14_DT	NA
LAMIVECT	Porc	L3	14	14DAI	P2	G4	TD	TD	8	30	1	14_DT	NA
LAMIVECT	Porc	L3	14	14DAI	P2	G4	TD	TD	9	37	1	14_DT	NA
LAMIVECT	Porc	L3	14	14DAI	P3	G1	2TD	2TD	1	19	1	14_2DT	NA
LAMIVECT	Porc	L3	14	14DAI	P3	G1	2TD	2TD	2	19	1	14_2DT	NA
LAMIVECT	Porc	L3	14	14DAI	P3	G1	2TD	2TD	3	20	1	14_2DT	NA
LAMIVECT	Porc	L3	14	14DAI	P3	G1	2TD	2TD	4	23	1	14_2DT	NA
LAMIVECT	Porc	L3	14	14DAI	P3	G1	2TD	2TD	5	24	1	14_2DT	NA
LAMIVECT	Porc	L3	14	14DAI	P3	G1	2TD	2TD	6	25	1	14_2DT	NA
LAMIVECT	Porc	L3	14	14DAI	P3	G1	2TD	2TD	7	26	1	14_2DT	NA
LAMIVECT	Porc	L3	14	14DAI	P3	G1	2TD	2TD	8	32	1	14_2DT	NA
LAMIVECT	Porc	L3	14	14DAI	P3	G1	2TD	2TD	9	37	1	14_2DT	NA
LAMIVECT	Porc	L3	14	14DAI	P3	G1	2TD	2TD	10	39	1	14_2DT	NA
LAMIVECT	Porc	L3	14	14DAI	P3	G1	2TD	2TD	11	43	1	14_2DT	NA
LAMIVECT	Porc	L3	14	14DAI	P3	G1	2TD	2TD	12	43	1	14_2DT	NA
LAMIVECT	Porc	L3	14	14DAI	P3	G1	2TD	2TD	13	45	1	14_2DT	NA
LAMIVECT	Porc	L3	14	14DAI	P3	G2	2TD	2TD	1	7	1	14_2DT	NA
LAMIVECT	Porc	L3	14	14DAI	P3	G2	2TD	2TD	2	23	1	14_2DT	NA
LAMIVECT	Porc	L3	14	14DAI	P3	G2	2TD	2TD	3	25	1	14_2DT	NA
LAMIVECT	Porc	L3	14	14DAI	P3	G2	2TD	2TD	4	29	1	14_2DT	NA
LAMIVECT	Porc	L3	14	14DAI	P3	G2	2TD	2TD	5	31	1	14_2DT	NA
LAMIVECT	Porc	L3	14	14DAI	P3	G2	2TD	2TD	6	36	1	14_2DT	NA
LAMIVECT	Porc	L3	14	14DAI	P3	G2	2TD	2TD	7	37	1	14_2DT	NA
LAMIVECT	Porc	L3	14	14DAI	P3	G2	2TD	2TD	8	42	1	14_2DT	NA
LAMIVECT	Porc	L3	14	14DAI	P3	G2	2TD	2TD	9	46	1	14_2DT	NA
LAMIVECT	Porc	L3	14	14DAI	P3	G3	2TD	2TD	1	7	1	14_2DT	NA
LAMIVECT	Porc	L3	14	14DAI	P3	G3	2TD	2TD	2	17	1	14_2DT	NA
LAMIVECT	Porc	L3	14	14DAI	P3	G3	2TD	2TD	3	23	1	14_2DT	NA
LAMIVECT	Porc	L3	14	14DAI	P3	G3	2TD	2TD	4	24	1	14_2DT	NA
LAMIVECT	Porc	L3	14	14DAI	P3	G3	2TD	2TD	5	27	1	14_2DT	NA
LAMIVECT	Porc	L3	14	14DAI	P3	G3	2TD	2TD	6	28	1	14_2DT	NA
LAMIVECT	Porc	L3	14	14DAI	P3	G3	2TD	2TD	7	28	1	14_2DT	NA
LAMIVECT	Porc	L3	14	14DAI	P3	G3	2TD	2TD	8	30	1	14_2DT	NA
LAMIVECT	Porc	L3	14	14DAI	P3	G3	2TD	2TD	9	33	1	14_2DT	NA
LAMIVECT	Porc	L3	14	14DAI	P3	G3	2TD	2TD	10	35	1	14_2DT	NA
LAMIVECT	Porc	L3	14	14DAI	P3	G3	2TD	2TD	11	43	1	14_2DT	NA
LAMIVECT	Porc	L3	14	14DAI	P3	G4	2TD	2TD	1	8	1	14_2DT	NA
LAMIVECT	Porc	L3	14	14DAI	P3	G4	2TD	2TD	2	21	1	14_2DT	NA
LAMIVECT	Porc	L3	14	14DAI	P3	G4	2TD	2TD	3	23	1	14_2DT	NA
LAMIVECT	Porc	L3	14	14DAI	P3	G4	2TD	2TD	4	23	1	14_2DT	NA
LAMIVECT	Porc	L3	14	14DAI	P3	G4	2TD	2TD	5	25	1	14_2DT	NA
LAMIVECT	Porc	L3	14	14DAI	P3	G4	2TD	2TD	6	25	1	14_2DT	NA
LAMIVECT	Porc	L3	14	14DAI	P3	G4	2TD	2TD	7	25	1	14_2DT	NA
LAMIVECT	Porc	L3	14	14DAI	P3	G4	2TD	2TD	8	28	1	14_2DT	NA
LAMIVECT	Porc	L3	14	14DAI	P3	G4	2TD	2TD	9	30	1	14_2DT	NA
LAMIVECT	Porc	L3	14	14DAI	P3	G4	2TD	2TD	10	42	1	14_2DT	NA
LAMIVECT	Porc	L3	14	14DAI	P4	G1	3TD	3TD	1	2	1	14_3DT	NA
LAMIVECT	Porc	L3	14	14DAI	P4	G1	3TD	3TD	2	8	1	14_3DT	NA
LAMIVECT	Porc	L3	14	14DAI	P4	G1	3TD	3TD	3	8	1	14_3DT	NA
LAMIVECT	Porc	L3	14	14DAI	P4	G1	3TD	3TD	4	12	1	14_3DT	NA
LAMIVECT	Porc	L3	14	14DAI	P4	G1	3TD	3TD	5	17	1	14_3DT	NA
LAMIVECT	Porc	L3	14	14DAI	P4	G1	3TD	3TD	6	27	1	14_3DT	NA
LAMIVECT	Porc	L3	14	14DAI	P4	G1	3TD	3TD	7	31	1	14_3DT	NA
LAMIVECT	Porc	L3	14	14DAI	P4	G1	3TD	3TD	8	39	1	14_3DT	NA
LAMIVECT	Porc	L3	14	14DAI	P4	G2	3TD	3TD	1	3	1	14_3DT	NA
LAMIVECT	Porc	L3	14	14DAI	P4	G2	3TD	3TD	2	4	1	14_3DT	NA
LAMIVECT	Porc	L3	14	14DAI	P4	G2	3TD	3TD	3	4	1	14_3DT	NA
LAMIVECT	Porc	L3	14	14DAI	P4	G2	3TD	3TD	4	7	1	14_3DT	NA
LAMIVECT	Porc	L3	14	14DAI	P4	G2	3TD	3TD	5	11	1	14_3DT	NA
LAMIVECT	Porc	L3	14	14DAI	P4	G2	3TD	3TD	6	14	1	14_3DT	NA
LAMIVECT	Porc	L3	14	14DAI	P4	G2	3TD	3TD	7	27	1	14_3DT	NA
LAMIVECT	Porc	L3	14	14DAI	P4	G2	3TD	3TD	8	27	1	14_3DT	NA
LAMIVECT	Porc	L3	14	14DAI	P4	G2	3TD	3TD	9	30	1	14_3DT	NA
LAMIVECT	Porc	L3	14	14DAI	P4	G2	3TD	3TD	10	33	1	14_3DT	NA
LAMIVECT	Porc	L3	14	14DAI	P4	G3	3TD	3TD	1	2	1	14_3DT	NA
LAMIVECT	Porc	L3	14	14DAI	P4	G3	3TD	3TD	2	7	1	14_3DT	NA
LAMIVECT	Porc	L3	14	14DAI	P4	G3	3TD	3TD	3	8	1	14_3DT	NA
LAMIVECT	Porc	L3	14	14DAI	P4	G3	3TD	3TD	4	12	1	14_3DT	NA
LAMIVECT	Porc	L3	14	14DAI	P4	G3	3TD	3TD	5	16	1	14_3DT	NA
LAMIVECT	Porc	L3	14	14DAI	P4	G3	3TD	3TD	6	17	1	14_3DT	NA
LAMIVECT	Porc	L3	14	14DAI	P4	G3	3TD	3TD	7	18	1	14_3DT	NA
LAMIVECT	Porc	L3	14	14DAI	P4	G3	3TD	3TD	8	28	1	14_3DT	NA
LAMIVECT	Porc	L3	14	14DAI	P4	G3	3TD	3TD	9	28	1	14_3DT	NA
LAMIVECT	Porc	L3	14	14DAI	P4	G3	3TD	3TD	10	36	1	14_3DT	NA
LAMIVECT	Porc	L3	14	14DAI	P4	G4	3TD	3TD	1	1	1	14_3DT	NA
LAMIVECT	Porc	L3	14	14DAI	P4	G4	3TD	3TD	2	2	1	14_3DT	NA
LAMIVECT	Porc	L3	14	14DAI	P4	G4	3TD	3TD	3	3	1	14_3DT	NA
LAMIVECT	Porc	L3	14	14DAI	P4	G4	3TD	3TD	4	3	1	14_3DT	NA
LAMIVECT	Porc	L3	14	14DAI	P4	G4	3TD	3TD	5	5	1	14_3DT	NA
LAMIVECT	Porc	L3	14	14DAI	P4	G4	3TD	3TD	6	7	1	14_3DT	NA
LAMIVECT	Porc	L3	14	14DAI	P4	G4	3TD	3TD	7	8	1	14_3DT	NA
LAMIVECT	Porc	L3	14	14DAI	P4	G4	3TD	3TD	8	27	1	14_3DT	NA
LAMIVECT	Porc	L3	14	14DAI	P4	G4	3TD	3TD	9	36	1	14_3DT	NA
LAMIVECT	Porc	L3	14	14DAI	P5	G1	3TD	3TD	1	1	1	14_3DT	NA
LAMIVECT	Porc	L3	14	14DAI	P5	G1	3TD	3TD	2	3	1	14_3DT	NA
LAMIVECT	Porc	L3	14	14DAI	P5	G1	3TD	3TD	3	4	1	14_3DT	NA
LAMIVECT	Porc	L3	14	14DAI	P5	G1	3TD	3TD	4	7	1	14_3DT	NA
LAMIVECT	Porc	L3	14	14DAI	P5	G1	3TD	3TD	5	13	1	14_3DT	NA
LAMIVECT	Porc	L3	14	14DAI	P5	G1	3TD	3TD	6	16	1	14_3DT	NA
LAMIVECT	Porc	L3	14	14DAI	P5	G1	3TD	3TD	7	18	1	14_3DT	NA
LAMIVECT	Porc	L3	14	14DAI	P5	G1	3TD	3TD	8	26	1	14_3DT	NA
LAMIVECT	Porc	L3	14	14DAI	P5	G1	3TD	3TD	9	27	1	14_3DT	NA
LAMIVECT	Porc	L3	14	14DAI	P5	G1	3TD	3TD	10	28	1	14_3DT	NA
LAMIVECT	Porc	L3	14	14DAI	P5	G2	3TD	3TD	1	4	1	14_3DT	NA
LAMIVECT	Porc	L3	14	14DAI	P5	G2	3TD	3TD	2	4	1	14_3DT	NA
LAMIVECT	Porc	L3	14	14DAI	P5	G2	3TD	3TD	3	5	1	14_3DT	NA
LAMIVECT	Porc	L3	14	14DAI	P5	G2	3TD	3TD	4	5	1	14_3DT	NA
LAMIVECT	Porc	L3	14	14DAI	P5	G2	3TD	3TD	5	6	1	14_3DT	NA
LAMIVECT	Porc	L3	14	14DAI	P5	G2	3TD	3TD	6	8	1	14_3DT	NA
LAMIVECT	Porc	L3	14	14DAI	P5	G2	3TD	3TD	7	14	1	14_3DT	NA
LAMIVECT	Porc	L3	14	14DAI	P5	G2	3TD	3TD	8	15	1	14_3DT	NA
LAMIVECT	Porc	L3	14	14DAI	P5	G2	3TD	3TD	9	26	1	14_3DT	NA
LAMIVECT	Porc	L3	14	14DAI	P5	G2	3TD	3TD	10	32	1	14_3DT	NA
LAMIVECT	Porc	L3	14	14DAI	P5	G3	3TD	3TD	1	2	1	14_3DT	NA
LAMIVECT	Porc	L3	14	14DAI	P5	G3	3TD	3TD	2	2	1	14_3DT	NA
LAMIVECT	Porc	L3	14	14DAI	P5	G3	3TD	3TD	3	4	1	14_3DT	NA
LAMIVECT	Porc	L3	14	14DAI	P5	G3	3TD	3TD	4	5	1	14_3DT	NA
LAMIVECT	Porc	L3	14	14DAI	P5	G3	3TD	3TD	5	5	1	14_3DT	NA
LAMIVECT	Porc	L3	14	14DAI	P5	G3	3TD	3TD	6	6	1	14_3DT	NA
LAMIVECT	Porc	L3	14	14DAI	P5	G3	3TD	3TD	7	6	1	14_3DT	NA
LAMIVECT	Porc	L3	14	14DAI	P5	G3	3TD	3TD	8	8	1	14_3DT	NA
LAMIVECT	Porc	L3	14	14DAI	P5	G3	3TD	3TD	9	23	1	14_3DT	NA
LAMIVECT	Porc	L3	14	14DAI	P5	G3	3TD	3TD	10	24	1	14_3DT	NA
LAMIVECT	Porc	L3	14	14DAI	P5	G4	3TD	3TD	1	2	1	14_3DT	NA
LAMIVECT	Porc	L3	14	14DAI	P5	G4	3TD	3TD	2	2	1	14_3DT	NA
LAMIVECT	Porc	L3	14	14DAI	P5	G4	3TD	3TD	3	5	1	14_3DT	NA
LAMIVECT	Porc	L3	14	14DAI	P5	G4	3TD	3TD	4	10	1	14_3DT	NA
LAMIVECT	Porc	L3	14	14DAI	P5	G4	3TD	3TD	5	10	1	14_3DT	NA
LAMIVECT	Porc	L3	14	14DAI	P5	G4	3TD	3TD	6	14	1	14_3DT	NA
LAMIVECT	Porc	L3	14	14DAI	P5	G4	3TD	3TD	7	23	1	14_3DT	NA
LAMIVECT	Porc	L3	14	14DAI	P5	G4	3TD	3TD	8	29	1	14_3DT	NA
LAMIVECT	Porc	L3	14	14DAI	P5	G4	3TD	3TD	9	41	1	14_3DT	NA
LAMIVECT	Porc	L3	14	14DAI	P6	G1	2TD	2TD	1	4	1	14_2DT	NA
LAMIVECT	Porc	L3	14	14DAI	P6	G1	2TD	2TD	2	5	1	14_2DT	NA
LAMIVECT	Porc	L3	14	14DAI	P6	G1	2TD	2TD	3	5	1	14_2DT	NA
LAMIVECT	Porc	L3	14	14DAI	P6	G1	2TD	2TD	4	8	1	14_2DT	NA
LAMIVECT	Porc	L3	14	14DAI	P6	G1	2TD	2TD	5	20	1	14_2DT	NA
LAMIVECT	Porc	L3	14	14DAI	P6	G1	2TD	2TD	6	23	1	14_2DT	NA
LAMIVECT	Porc	L3	14	14DAI	P6	G1	2TD	2TD	7	29	1	14_2DT	NA
LAMIVECT	Porc	L3	14	14DAI	P6	G1	2TD	2TD	8	29	1	14_2DT	NA
LAMIVECT	Porc	L3	14	14DAI	P6	G1	2TD	2TD	9	30	1	14_2DT	NA
LAMIVECT	Porc	L3	14	14DAI	P6	G1	2TD	2TD	10	32	1	14_2DT	NA
LAMIVECT	Porc	L3	14	14DAI	P6	G2	2TD	2TD	1	2	1	14_2DT	NA
LAMIVECT	Porc	L3	14	14DAI	P6	G2	2TD	2TD	2	2	1	14_2DT	NA
LAMIVECT	Porc	L3	14	14DAI	P6	G2	2TD	2TD	3	3	1	14_2DT	NA
LAMIVECT	Porc	L3	14	14DAI	P6	G2	2TD	2TD	4	4	1	14_2DT	NA
LAMIVECT	Porc	L3	14	14DAI	P6	G2	2TD	2TD	5	19	1	14_2DT	NA
LAMIVECT	Porc	L3	14	14DAI	P6	G2	2TD	2TD	6	20	1	14_2DT	NA
LAMIVECT	Porc	L3	14	14DAI	P6	G2	2TD	2TD	7	24	1	14_2DT	NA
LAMIVECT	Porc	L3	14	14DAI	P6	G2	2TD	2TD	8	24	1	14_2DT	NA
LAMIVECT	Porc	L3	14	14DAI	P6	G2	2TD	2TD	9	32	1	14_2DT	NA
LAMIVECT	Porc	L3	14	14DAI	P6	G2	2TD	2TD	10	33	1	14_2DT	NA
LAMIVECT	Porc	L3	14	14DAI	P6	G3	2TD	2TD	1	2	1	14_2DT	NA
LAMIVECT	Porc	L3	14	14DAI	P6	G3	2TD	2TD	2	7	1	14_2DT	NA
LAMIVECT	Porc	L3	14	14DAI	P6	G3	2TD	2TD	3	8	1	14_2DT	NA
LAMIVECT	Porc	L3	14	14DAI	P6	G3	2TD	2TD	4	17	1	14_2DT	NA
LAMIVECT	Porc	L3	14	14DAI	P6	G3	2TD	2TD	5	24	1	14_2DT	NA
LAMIVECT	Porc	L3	14	14DAI	P6	G3	2TD	2TD	6	25	1	14_2DT	NA
LAMIVECT	Porc	L3	14	14DAI	P6	G3	2TD	2TD	7	27	1	14_2DT	NA
LAMIVECT	Porc	L3	14	14DAI	P6	G3	2TD	2TD	8	29	1	14_2DT	NA
LAMIVECT	Porc	L3	14	14DAI	P6	G3	2TD	2TD	9	29	1	14_2DT	NA
LAMIVECT	Porc	L3	14	14DAI	P6	G3	2TD	2TD	10	30	1	14_2DT	NA
LAMIVECT	Porc	L3	14	14DAI	P6	G4	2TD	2TD	1	2	1	14_2DT	NA
LAMIVECT	Porc	L3	14	14DAI	P6	G4	2TD	2TD	2	6	1	14_2DT	NA
LAMIVECT	Porc	L3	14	14DAI	P6	G4	2TD	2TD	3	6	1	14_2DT	NA
LAMIVECT	Porc	L3	14	14DAI	P6	G4	2TD	2TD	4	25	1	14_2DT	NA
LAMIVECT	Porc	L3	14	14DAI	P6	G4	2TD	2TD	5	27	1	14_2DT	NA
LAMIVECT	Porc	L3	14	14DAI	P6	G4	2TD	2TD	6	28	1	14_2DT	NA
LAMIVECT	Porc	L3	14	14DAI	P6	G4	2TD	2TD	7	33	1	14_2DT	NA
LAMIVECT	Porc	L3	14	14DAI	P6	G4	2TD	2TD	8	44	1	14_2DT	NA
LAMIVECT	Porc	L3	14	14DAI	P6	G4	2TD	2TD	9	48	1	14_2DT	NA
LAMIVECT	Porc	L3	14	14DAI	P7	G1	TD	TD	1	1	1	14_DT	NA
LAMIVECT	Porc	L3	14	14DAI	P7	G1	TD	TD	2	2	1	14_DT	NA
LAMIVECT	Porc	L3	14	14DAI	P7	G1	TD	TD	3	2	1	14_DT	NA
LAMIVECT	Porc	L3	14	14DAI	P7	G1	TD	TD	4	2	1	14_DT	NA
LAMIVECT	Porc	L3	14	14DAI	P7	G1	TD	TD	5	18	1	14_DT	NA
LAMIVECT	Porc	L3	14	14DAI	P7	G1	TD	TD	6	21	1	14_DT	NA
LAMIVECT	Porc	L3	14	14DAI	P7	G1	TD	TD	7	28	1	14_DT	NA
LAMIVECT	Porc	L3	14	14DAI	P7	G1	TD	TD	8	32	1	14_DT	NA
LAMIVECT	Porc	L3	14	14DAI	P7	G1	TD	TD	9	32	1	14_DT	NA
LAMIVECT	Porc	L3	14	14DAI	P7	G1	TD	TD	10	32	1	14_DT	NA
LAMIVECT	Porc	L3	14	14DAI	P7	G2	TD	TD	1	8	1	14_DT	NA
LAMIVECT	Porc	L3	14	14DAI	P7	G2	TD	TD	2	24	1	14_DT	NA
LAMIVECT	Porc	L3	14	14DAI	P7	G2	TD	TD	3	24	1	14_DT	NA
LAMIVECT	Porc	L3	14	14DAI	P7	G2	TD	TD	4	26	1	14_DT	NA
LAMIVECT	Porc	L3	14	14DAI	P7	G2	TD	TD	5	28	1	14_DT	NA
LAMIVECT	Porc	L3	14	14DAI	P7	G2	TD	TD	6	33	1	14_DT	NA
LAMIVECT	Porc	L3	14	14DAI	P7	G2	TD	TD	7	34	1	14_DT	NA
LAMIVECT	Porc	L3	14	14DAI	P7	G2	TD	TD	8	36	1	14_DT	NA
LAMIVECT	Porc	L3	14	14DAI	P7	G2	TD	TD	9	37	1	14_DT	NA
LAMIVECT	Porc	L3	14	14DAI	P7	G2	TD	TD	10	38	1	14_DT	NA
LAMIVECT	Porc	L3	14	14DAI	P7	G2	TD	TD	11	44	1	14_DT	NA
LAMIVECT	Porc	L3	14	14DAI	P7	G3	TD	TD	1	6	1	14_DT	NA
LAMIVECT	Porc	L3	14	14DAI	P7	G3	TD	TD	2	19	1	14_DT	NA
LAMIVECT	Porc	L3	14	14DAI	P7	G3	TD	TD	3	25	1	14_DT	NA
LAMIVECT	Porc	L3	14	14DAI	P7	G3	TD	TD	4	28	1	14_DT	NA
LAMIVECT	Porc	L3	14	14DAI	P7	G3	TD	TD	5	29	1	14_DT	NA
LAMIVECT	Porc	L3	14	14DAI	P7	G3	TD	TD	6	32	1	14_DT	NA
LAMIVECT	Porc	L3	14	14DAI	P7	G3	TD	TD	7	37	1	14_DT	NA
LAMIVECT	Porc	L3	14	14DAI	P7	G3	TD	TD	8	40	1	14_DT	NA
LAMIVECT	Porc	L3	14	14DAI	P7	G3	TD	TD	9	43	1	14_DT	NA
LAMIVECT	Porc	L3	14	14DAI	P7	G3	TD	TD	10	60	1	14_DT	NA
LAMIVECT	Porc	L3	14	14DAI	P7	G4	TD	TD	1	23	1	14_DT	NA
LAMIVECT	Porc	L3	14	14DAI	P7	G4	TD	TD	2	27	1	14_DT	NA
LAMIVECT	Porc	L3	14	14DAI	P7	G4	TD	TD	3	28	1	14_DT	NA
LAMIVECT	Porc	L3	14	14DAI	P7	G4	TD	TD	4	29	1	14_DT	NA
LAMIVECT	Porc	L3	14	14DAI	P7	G4	TD	TD	5	31	1	14_DT	NA
LAMIVECT	Porc	L3	14	14DAI	P7	G4	TD	TD	6	34	1	14_DT	NA
LAMIVECT	Porc	L3	14	14DAI	P7	G4	TD	TD	7	37	1	14_DT	NA
LAMIVECT	Porc	L3	14	14DAI	P7	G4	TD	TD	8	38	1	14_DT	NA
LAMIVECT	Porc	L3	14	14DAI	P7	G4	TD	TD	9	49	1	14_DT	NA
LAMIVECT	Porc	L3	14	14DAI	P7	G4	TD	TD	10	56	1	14_DT	NA
LAMIVECT	Porc	L3	14	14DAI	P8	G1	Control	Control	1	14	1	14_Control	NA
LAMIVECT	Porc	L3	14	14DAI	P8	G1	Control	Control	2	17	1	14_Control	NA
LAMIVECT	Porc	L3	14	14DAI	P8	G1	Control	Control	3	18	1	14_Control	NA
LAMIVECT	Porc	L3	14	14DAI	P8	G1	Control	Control	4	18	1	14_Control	NA
LAMIVECT	Porc	L3	14	14DAI	P8	G1	Control	Control	5	19	1	14_Control	NA
LAMIVECT	Porc	L3	14	14DAI	P8	G1	Control	Control	6	25	1	14_Control	NA
LAMIVECT	Porc	L3	14	14DAI	P8	G1	Control	Control	7	31	1	14_Control	NA
LAMIVECT	Porc	L3	14	14DAI	P8	G1	Control	Control	8	34	1	14_Control	NA
LAMIVECT	Porc	L3	14	14DAI	P8	G1	Control	Control	9	38	1	14_Control	NA
LAMIVECT	Porc	L3	14	14DAI	P8	G1	Control	Control	10	38	1	14_Control	NA
LAMIVECT	Porc	L3	14	14DAI	P8	G2	Control	Control	1	18	1	14_Control	NA
LAMIVECT	Porc	L3	14	14DAI	P8	G2	Control	Control	2	20	1	14_Control	NA
LAMIVECT	Porc	L3	14	14DAI	P8	G2	Control	Control	3	23	1	14_Control	NA
LAMIVECT	Porc	L3	14	14DAI	P8	G2	Control	Control	4	27	1	14_Control	NA
LAMIVECT	Porc	L3	14	14DAI	P8	G2	Control	Control	5	30	1	14_Control	NA
LAMIVECT	Porc	L3	14	14DAI	P8	G2	Control	Control	6	33	1	14_Control	NA
LAMIVECT	Porc	L3	14	14DAI	P8	G2	Control	Control	7	46	1	14_Control	NA
LAMIVECT	Porc	L3	14	14DAI	P8	G2	Control	Control	8	46	1	14_Control	NA
LAMIVECT	Porc	L3	14	14DAI	P8	G2	Control	Control	9	47	1	14_Control	NA
LAMIVECT	Porc	L3	14	14DAI	P8	G3	Control	Control	1	17	1	14_Control	NA
LAMIVECT	Porc	L3	14	14DAI	P8	G3	Control	Control	2	18	1	14_Control	NA
LAMIVECT	Porc	L3	14	14DAI	P8	G3	Control	Control	3	18	1	14_Control	NA
LAMIVECT	Porc	L3	14	14DAI	P8	G3	Control	Control	4	18	1	14_Control	NA
LAMIVECT	Porc	L3	14	14DAI	P8	G3	Control	Control	5	18	1	14_Control	NA
LAMIVECT	Porc	L3	14	14DAI	P8	G3	Control	Control	6	20	1	14_Control	NA
LAMIVECT	Porc	L3	14	14DAI	P8	G3	Control	Control	7	29	1	14_Control	NA
LAMIVECT	Porc	L3	14	14DAI	P8	G3	Control	Control	8	30	1	14_Control	NA
LAMIVECT	Porc	L3	14	14DAI	P8	G3	Control	Control	9	31	1	14_Control	NA
LAMIVECT	Porc	L3	14	14DAI	P8	G3	Control	Control	10	39	1	14_Control	NA
LAMIVECT	Porc	L3	14	14DAI	P8	G3	Control	Control	11	46	1	14_Control	NA
LAMIVECT	Porc	L3	14	14DAI	P8	G4	Control	Control	1	17	1	14_Control	NA
LAMIVECT	Porc	L3	14	14DAI	P8	G4	Control	Control	2	18	1	14_Control	NA
LAMIVECT	Porc	L3	14	14DAI	P8	G4	Control	Control	3	26	1	14_Control	NA
LAMIVECT	Porc	L3	14	14DAI	P8	G4	Control	Control	4	30	1	14_Control	NA
LAMIVECT	Porc	L3	14	14DAI	P8	G4	Control	Control	5	30	1	14_Control	NA
LAMIVECT	Porc	L3	14	14DAI	P8	G4	Control	Control	6	31	1	14_Control	NA
LAMIVECT	Porc	L3	14	14DAI	P8	G4	Control	Control	7	34	1	14_Control	NA
LAMIVECT	Porc	L3	14	14DAI	P8	G4	Control	Control	8	34	1	14_Control	NA
LAMIVECT	Porc	L3	14	14DAI	P8	G4	Control	Control	9	34	1	14_Control	NA
LAMIVECT	Porc	L3	14	14DAI	P8	G4	Control	Control	10	37	1	14_Control	NA
LAMIVECT	Porc	L4	21	21DAI	P1	G1	Control	Control	1	11	1	21_Control	NA
LAMIVECT	Porc	L4	21	21DAI	P1	G1	Control	Control	2	18	1	21_Control	NA
LAMIVECT	Porc	L4	21	21DAI	P1	G1	Control	Control	3	27	1	21_Control	NA
LAMIVECT	Porc	L4	21	21DAI	P1	G1	Control	Control	4	39	1	21_Control	NA
LAMIVECT	Porc	L4	21	21DAI	P1	G1	Control	Control	5	43	1	21_Control	NA
LAMIVECT	Porc	L4	21	21DAI	P1	G1	Control	Control	6	44	1	21_Control	NA
LAMIVECT	Porc	L4	21	21DAI	P1	G1	Control	Control	7	45	1	21_Control	NA
LAMIVECT	Porc	L4	21	21DAI	P1	G1	Control	Control	8	51	1	21_Control	NA
LAMIVECT	Porc	L4	21	21DAI	P1	G1	Control	Control	9	56	1	21_Control	NA
LAMIVECT	Porc	L4	21	21DAI	P1	G2	Control	Control	1	17	1	21_Control	NA
LAMIVECT	Porc	L4	21	21DAI	P1	G2	Control	Control	2	23	1	21_Control	NA
LAMIVECT	Porc	L4	21	21DAI	P1	G2	Control	Control	3	23	1	21_Control	NA
LAMIVECT	Porc	L4	21	21DAI	P1	G2	Control	Control	4	24	1	21_Control	NA
LAMIVECT	Porc	L4	21	21DAI	P1	G2	Control	Control	5	24	1	21_Control	NA
LAMIVECT	Porc	L4	21	21DAI	P1	G2	Control	Control	6	27	1	21_Control	NA
LAMIVECT	Porc	L4	21	21DAI	P1	G2	Control	Control	7	30	1	21_Control	NA
LAMIVECT	Porc	L4	21	21DAI	P1	G2	Control	Control	8	33	1	21_Control	NA
LAMIVECT	Porc	L4	21	21DAI	P1	G2	Control	Control	9	35	1	21_Control	NA
LAMIVECT	Porc	L4	21	21DAI	P1	G2	Control	Control	10	41	1	21_Control	NA
LAMIVECT	Porc	L4	21	21DAI	P1	G2	Control	Control	11	42	1	21_Control	NA
LAMIVECT	Porc	L4	21	21DAI	P1	G3	Control	Control	1	16	1	21_Control	NA
LAMIVECT	Porc	L4	21	21DAI	P1	G3	Control	Control	2	16	1	21_Control	NA
LAMIVECT	Porc	L4	21	21DAI	P1	G3	Control	Control	3	17	1	21_Control	NA
LAMIVECT	Porc	L4	21	21DAI	P1	G3	Control	Control	4	21	1	21_Control	NA
LAMIVECT	Porc	L4	21	21DAI	P1	G3	Control	Control	5	21	1	21_Control	NA
LAMIVECT	Porc	L4	21	21DAI	P1	G3	Control	Control	6	34	1	21_Control	NA
LAMIVECT	Porc	L4	21	21DAI	P1	G3	Control	Control	7	36	1	21_Control	NA
LAMIVECT	Porc	L4	21	21DAI	P1	G3	Control	Control	8	39	1	21_Control	NA
LAMIVECT	Porc	L4	21	21DAI	P1	G3	Control	Control	9	41	1	21_Control	NA
LAMIVECT	Porc	L4	21	21DAI	P1	G3	Control	Control	10	45	1	21_Control	NA
LAMIVECT	Porc	L4	21	21DAI	P2	G1	TD	TD	1	6	1	21_DT	NA
LAMIVECT	Porc	L4	21	21DAI	P2	G1	TD	TD	2	13	1	21_DT	NA
LAMIVECT	Porc	L4	21	21DAI	P2	G1	TD	TD	3	16	1	21_DT	NA
LAMIVECT	Porc	L4	21	21DAI	P2	G1	TD	TD	4	16	1	21_DT	NA
LAMIVECT	Porc	L4	21	21DAI	P2	G1	TD	TD	5	19	1	21_DT	NA
LAMIVECT	Porc	L4	21	21DAI	P2	G1	TD	TD	6	31	1	21_DT	NA
LAMIVECT	Porc	L4	21	21DAI	P2	G1	TD	TD	7	32	1	21_DT	NA
LAMIVECT	Porc	L4	21	21DAI	P2	G1	TD	TD	8	42	1	21_DT	NA
LAMIVECT	Porc	L4	21	21DAI	P2	G1	TD	TD	9	43	1	21_DT	NA
LAMIVECT	Porc	L4	21	21DAI	P2	G1	TD	TD	10	48	1	21_DT	NA
LAMIVECT	Porc	L4	21	21DAI	P2	G2	TD	TD	1	21	1	21_DT	NA
LAMIVECT	Porc	L4	21	21DAI	P2	G2	TD	TD	2	26	1	21_DT	NA
LAMIVECT	Porc	L4	21	21DAI	P2	G2	TD	TD	3	26	1	21_DT	NA
LAMIVECT	Porc	L4	21	21DAI	P2	G2	TD	TD	4	31	1	21_DT	NA
LAMIVECT	Porc	L4	21	21DAI	P2	G2	TD	TD	5	33	1	21_DT	NA
LAMIVECT	Porc	L4	21	21DAI	P2	G2	TD	TD	6	35	1	21_DT	NA
LAMIVECT	Porc	L4	21	21DAI	P2	G2	TD	TD	7	36	1	21_DT	NA
LAMIVECT	Porc	L4	21	21DAI	P2	G2	TD	TD	8	36	1	21_DT	NA
LAMIVECT	Porc	L4	21	21DAI	P2	G2	TD	TD	9	50	1	21_DT	NA
LAMIVECT	Porc	L4	21	21DAI	P2	G3	TD	TD	1	5	1	21_DT	NA
LAMIVECT	Porc	L4	21	21DAI	P2	G3	TD	TD	2	16	1	21_DT	NA
LAMIVECT	Porc	L4	21	21DAI	P2	G3	TD	TD	3	19	1	21_DT	NA
LAMIVECT	Porc	L4	21	21DAI	P2	G3	TD	TD	4	22	1	21_DT	NA
LAMIVECT	Porc	L4	21	21DAI	P2	G3	TD	TD	5	25	1	21_DT	NA
LAMIVECT	Porc	L4	21	21DAI	P2	G3	TD	TD	6	30	1	21_DT	NA
LAMIVECT	Porc	L4	21	21DAI	P2	G3	TD	TD	7	31	1	21_DT	NA
LAMIVECT	Porc	L4	21	21DAI	P2	G3	TD	TD	8	40	1	21_DT	NA
LAMIVECT	Porc	L4	21	21DAI	P2	G3	TD	TD	9	42	1	21_DT	NA
LAMIVECT	Porc	L4	21	21DAI	P2	G3	TD	TD	10	59	1	21_DT	NA
LAMIVECT	Porc	L4	21	21DAI	P2	G4	TD	TD	1	1	1	21_DT	NA
LAMIVECT	Porc	L4	21	21DAI	P2	G4	TD	TD	2	13	1	21_DT	NA
LAMIVECT	Porc	L4	21	21DAI	P2	G4	TD	TD	3	18	1	21_DT	NA
LAMIVECT	Porc	L4	21	21DAI	P2	G4	TD	TD	4	25	1	21_DT	NA
LAMIVECT	Porc	L4	21	21DAI	P2	G4	TD	TD	5	34	1	21_DT	NA
LAMIVECT	Porc	L4	21	21DAI	P2	G4	TD	TD	6	37	1	21_DT	NA
LAMIVECT	Porc	L4	21	21DAI	P2	G4	TD	TD	7	37	1	21_DT	NA
LAMIVECT	Porc	L4	21	21DAI	P2	G4	TD	TD	8	51	1	21_DT	NA
LAMIVECT	Porc	L4	21	21DAI	P2	G4	TD	TD	9	57	1	21_DT	NA
LAMIVECT	Porc	L4	21	21DAI	P2	G4	TD	TD	10	60	1	21_DT	NA
LAMIVECT	Porc	L4	21	21DAI	P3	G1	2TD	2TD	1	20	1	21_2DT	NA
LAMIVECT	Porc	L4	21	21DAI	P3	G1	2TD	2TD	2	21	1	21_2DT	NA
LAMIVECT	Porc	L4	21	21DAI	P3	G1	2TD	2TD	3	23	1	21_2DT	NA
LAMIVECT	Porc	L4	21	21DAI	P3	G1	2TD	2TD	4	33	1	21_2DT	NA
LAMIVECT	Porc	L4	21	21DAI	P3	G1	2TD	2TD	5	34	1	21_2DT	NA
LAMIVECT	Porc	L4	21	21DAI	P3	G1	2TD	2TD	6	41	1	21_2DT	NA
LAMIVECT	Porc	L4	21	21DAI	P3	G1	2TD	2TD	7	44	1	21_2DT	NA
LAMIVECT	Porc	L4	21	21DAI	P3	G1	2TD	2TD	8	47	1	21_2DT	NA
LAMIVECT	Porc	L4	21	21DAI	P3	G1	2TD	2TD	9	51	1	21_2DT	NA
LAMIVECT	Porc	L4	21	21DAI	P3	G2	2TD	2TD	1	17	1	21_2DT	NA
LAMIVECT	Porc	L4	21	21DAI	P3	G2	2TD	2TD	2	20	1	21_2DT	NA
LAMIVECT	Porc	L4	21	21DAI	P3	G2	2TD	2TD	3	20	1	21_2DT	NA
LAMIVECT	Porc	L4	21	21DAI	P3	G2	2TD	2TD	4	21	1	21_2DT	NA
LAMIVECT	Porc	L4	21	21DAI	P3	G2	2TD	2TD	5	26	1	21_2DT	NA
LAMIVECT	Porc	L4	21	21DAI	P3	G2	2TD	2TD	6	27	1	21_2DT	NA
LAMIVECT	Porc	L4	21	21DAI	P3	G2	2TD	2TD	7	35	1	21_2DT	NA
LAMIVECT	Porc	L4	21	21DAI	P3	G2	2TD	2TD	8	36	1	21_2DT	NA
LAMIVECT	Porc	L4	21	21DAI	P3	G2	2TD	2TD	9	37	1	21_2DT	NA
LAMIVECT	Porc	L4	21	21DAI	P3	G2	2TD	2TD	10	39	1	21_2DT	NA
LAMIVECT	Porc	L4	21	21DAI	P3	G3	2TD	2TD	1	1	1	21_2DT	NA
LAMIVECT	Porc	L4	21	21DAI	P3	G3	2TD	2TD	2	5	1	21_2DT	NA
LAMIVECT	Porc	L4	21	21DAI	P3	G3	2TD	2TD	3	16	1	21_2DT	NA
LAMIVECT	Porc	L4	21	21DAI	P3	G3	2TD	2TD	4	17	1	21_2DT	NA
LAMIVECT	Porc	L4	21	21DAI	P3	G3	2TD	2TD	5	23	1	21_2DT	NA
LAMIVECT	Porc	L4	21	21DAI	P3	G3	2TD	2TD	6	24	1	21_2DT	NA
LAMIVECT	Porc	L4	21	21DAI	P3	G3	2TD	2TD	7	29	1	21_2DT	NA
LAMIVECT	Porc	L4	21	21DAI	P3	G3	2TD	2TD	8	34	1	21_2DT	NA
LAMIVECT	Porc	L4	21	21DAI	P3	G3	2TD	2TD	9	48	1	21_2DT	NA
LAMIVECT	Porc	L4	21	21DAI	P3	G4	2TD	2TD	1	15	1	21_2DT	NA
LAMIVECT	Porc	L4	21	21DAI	P3	G4	2TD	2TD	2	21	1	21_2DT	NA
LAMIVECT	Porc	L4	21	21DAI	P3	G4	2TD	2TD	3	23	1	21_2DT	NA
LAMIVECT	Porc	L4	21	21DAI	P3	G4	2TD	2TD	4	23	1	21_2DT	NA
LAMIVECT	Porc	L4	21	21DAI	P3	G4	2TD	2TD	5	28	1	21_2DT	NA
LAMIVECT	Porc	L4	21	21DAI	P3	G4	2TD	2TD	6	31	1	21_2DT	NA
LAMIVECT	Porc	L4	21	21DAI	P3	G4	2TD	2TD	7	33	1	21_2DT	NA
LAMIVECT	Porc	L4	21	21DAI	P3	G4	2TD	2TD	8	37	1	21_2DT	NA
LAMIVECT	Porc	L4	21	21DAI	P3	G4	2TD	2TD	9	49	1	21_2DT	NA
LAMIVECT	Porc	L4	21	21DAI	P4	G1	3TD	3TD	1	2	1	21_3DT	NA
LAMIVECT	Porc	L4	21	21DAI	P4	G1	3TD	3TD	2	14	1	21_3DT	NA
LAMIVECT	Porc	L4	21	21DAI	P4	G1	3TD	3TD	3	16	1	21_3DT	NA
LAMIVECT	Porc	L4	21	21DAI	P4	G1	3TD	3TD	4	17	1	21_3DT	NA
LAMIVECT	Porc	L4	21	21DAI	P4	G1	3TD	3TD	5	19	1	21_3DT	NA
LAMIVECT	Porc	L4	21	21DAI	P4	G1	3TD	3TD	6	26	1	21_3DT	NA
LAMIVECT	Porc	L4	21	21DAI	P4	G1	3TD	3TD	7	31	1	21_3DT	NA
LAMIVECT	Porc	L4	21	21DAI	P4	G1	3TD	3TD	8	36	1	21_3DT	NA
LAMIVECT	Porc	L4	21	21DAI	P4	G1	3TD	3TD	9	37	1	21_3DT	NA
LAMIVECT	Porc	L4	21	21DAI	P4	G1	3TD	3TD	10	52	1	21_3DT	NA
LAMIVECT	Porc	L4	21	21DAI	P4	G2	3TD	3TD	1	18	1	21_3DT	NA
LAMIVECT	Porc	L4	21	21DAI	P4	G2	3TD	3TD	2	19	1	21_3DT	NA
LAMIVECT	Porc	L4	21	21DAI	P4	G2	3TD	3TD	3	22	1	21_3DT	NA
LAMIVECT	Porc	L4	21	21DAI	P4	G2	3TD	3TD	4	28	1	21_3DT	NA
LAMIVECT	Porc	L4	21	21DAI	P4	G2	3TD	3TD	5	45	1	21_3DT	NA
LAMIVECT	Porc	L4	21	21DAI	P4	G2	3TD	3TD	6	48	1	21_3DT	NA
LAMIVECT	Porc	L4	21	21DAI	P4	G2	3TD	3TD	7	50	1	21_3DT	NA
LAMIVECT	Porc	L4	21	21DAI	P4	G2	3TD	3TD	8	51	1	21_3DT	NA
LAMIVECT	Porc	L4	21	21DAI	P4	G2	3TD	3TD	9	52	1	21_3DT	NA
LAMIVECT	Porc	L4	21	21DAI	P4	G2	3TD	3TD	10	52	1	21_3DT	NA
LAMIVECT	Porc	L4	21	21DAI	P4	G2	3TD	3TD	11	53	1	21_3DT	NA
LAMIVECT	Porc	L4	21	21DAI	P4	G3	3TD	3TD	1	17	1	21_3DT	NA
LAMIVECT	Porc	L4	21	21DAI	P4	G3	3TD	3TD	2	22	1	21_3DT	NA
LAMIVECT	Porc	L4	21	21DAI	P4	G3	3TD	3TD	3	26	1	21_3DT	NA
LAMIVECT	Porc	L4	21	21DAI	P4	G3	3TD	3TD	4	26	1	21_3DT	NA
LAMIVECT	Porc	L4	21	21DAI	P4	G3	3TD	3TD	5	29	1	21_3DT	NA
LAMIVECT	Porc	L4	21	21DAI	P4	G3	3TD	3TD	6	30	1	21_3DT	NA
LAMIVECT	Porc	L4	21	21DAI	P4	G3	3TD	3TD	7	34	1	21_3DT	NA
LAMIVECT	Porc	L4	21	21DAI	P4	G3	3TD	3TD	8	52	1	21_3DT	NA
LAMIVECT	Porc	L4	21	21DAI	P4	G3	3TD	3TD	9	56	1	21_3DT	NA
LAMIVECT	Porc	L4	21	21DAI	P4	G3	3TD	3TD	10	60	1	21_3DT	NA
LAMIVECT	Porc	L4	21	21DAI	P4	G4	3TD	3TD	1	10	1	21_3DT	NA
LAMIVECT	Porc	L4	21	21DAI	P4	G4	3TD	3TD	2	10	1	21_3DT	NA
LAMIVECT	Porc	L4	21	21DAI	P4	G4	3TD	3TD	3	20	1	21_3DT	NA
LAMIVECT	Porc	L4	21	21DAI	P4	G4	3TD	3TD	4	21	1	21_3DT	NA
LAMIVECT	Porc	L4	21	21DAI	P4	G4	3TD	3TD	5	22	1	21_3DT	NA
LAMIVECT	Porc	L4	21	21DAI	P4	G4	3TD	3TD	6	25	1	21_3DT	NA
LAMIVECT	Porc	L4	21	21DAI	P4	G4	3TD	3TD	7	37	1	21_3DT	NA
LAMIVECT	Porc	L4	21	21DAI	P4	G4	3TD	3TD	8	37	1	21_3DT	NA
LAMIVECT	Porc	L4	21	21DAI	P4	G4	3TD	3TD	9	41	1	21_3DT	NA
LAMIVECT	Porc	L4	21	21DAI	P4	G4	3TD	3TD	10	45	1	21_3DT	NA
LAMIVECT	Porc	L4	21	21DAI	P5	G1	3TD	3TD	1	6	1	21_3DT	NA
LAMIVECT	Porc	L4	21	21DAI	P5	G1	3TD	3TD	2	8	1	21_3DT	NA
LAMIVECT	Porc	L4	21	21DAI	P5	G1	3TD	3TD	3	12	1	21_3DT	NA
LAMIVECT	Porc	L4	21	21DAI	P5	G1	3TD	3TD	4	15	1	21_3DT	NA
LAMIVECT	Porc	L4	21	21DAI	P5	G1	3TD	3TD	5	17	1	21_3DT	NA
LAMIVECT	Porc	L4	21	21DAI	P5	G1	3TD	3TD	6	21	1	21_3DT	NA
LAMIVECT	Porc	L4	21	21DAI	P5	G1	3TD	3TD	7	26	1	21_3DT	NA
LAMIVECT	Porc	L4	21	21DAI	P5	G1	3TD	3TD	8	31	1	21_3DT	NA
LAMIVECT	Porc	L4	21	21DAI	P5	G1	3TD	3TD	9	38	1	21_3DT	NA
LAMIVECT	Porc	L4	21	21DAI	P5	G2	3TD	3TD	1	1	1	21_3DT	NA
LAMIVECT	Porc	L4	21	21DAI	P5	G2	3TD	3TD	2	2	1	21_3DT	NA
LAMIVECT	Porc	L4	21	21DAI	P5	G2	3TD	3TD	3	8	1	21_3DT	NA
LAMIVECT	Porc	L4	21	21DAI	P5	G2	3TD	3TD	4	11	1	21_3DT	NA
LAMIVECT	Porc	L4	21	21DAI	P5	G2	3TD	3TD	5	21	1	21_3DT	NA
LAMIVECT	Porc	L4	21	21DAI	P5	G2	3TD	3TD	6	32	1	21_3DT	NA
LAMIVECT	Porc	L4	21	21DAI	P5	G2	3TD	3TD	7	33	1	21_3DT	NA
LAMIVECT	Porc	L4	21	21DAI	P5	G2	3TD	3TD	8	36	1	21_3DT	NA
LAMIVECT	Porc	L4	21	21DAI	P5	G2	3TD	3TD	9	37	1	21_3DT	NA
LAMIVECT	Porc	L4	21	21DAI	P5	G2	3TD	3TD	10	38	1	21_3DT	NA
LAMIVECT	Porc	L4	21	21DAI	P5	G3	3TD	3TD	1	16	1	21_3DT	NA
LAMIVECT	Porc	L4	21	21DAI	P5	G3	3TD	3TD	2	16	1	21_3DT	NA
LAMIVECT	Porc	L4	21	21DAI	P5	G3	3TD	3TD	3	17	1	21_3DT	NA
LAMIVECT	Porc	L4	21	21DAI	P5	G3	3TD	3TD	4	21	1	21_3DT	NA
LAMIVECT	Porc	L4	21	21DAI	P5	G3	3TD	3TD	5	22	1	21_3DT	NA
LAMIVECT	Porc	L4	21	21DAI	P5	G3	3TD	3TD	6	24	1	21_3DT	NA
LAMIVECT	Porc	L4	21	21DAI	P5	G3	3TD	3TD	7	24	1	21_3DT	NA
LAMIVECT	Porc	L4	21	21DAI	P5	G3	3TD	3TD	8	27	1	21_3DT	NA
LAMIVECT	Porc	L4	21	21DAI	P5	G3	3TD	3TD	9	35	1	21_3DT	NA
LAMIVECT	Porc	L4	21	21DAI	P5	G3	3TD	3TD	10	40	1	21_3DT	NA
LAMIVECT	Porc	L4	21	21DAI	P5	G4	3TD	3TD	1	2	1	21_3DT	NA
LAMIVECT	Porc	L4	21	21DAI	P5	G4	3TD	3TD	2	3	1	21_3DT	NA
LAMIVECT	Porc	L4	21	21DAI	P5	G4	3TD	3TD	3	14	1	21_3DT	NA
LAMIVECT	Porc	L4	21	21DAI	P5	G4	3TD	3TD	4	16	1	21_3DT	NA
LAMIVECT	Porc	L4	21	21DAI	P5	G4	3TD	3TD	5	26	1	21_3DT	NA
LAMIVECT	Porc	L4	21	21DAI	P5	G4	3TD	3TD	6	27	1	21_3DT	NA
LAMIVECT	Porc	L4	21	21DAI	P5	G4	3TD	3TD	7	29	1	21_3DT	NA
LAMIVECT	Porc	L4	21	21DAI	P5	G4	3TD	3TD	8	29	1	21_3DT	NA
LAMIVECT	Porc	L4	21	21DAI	P5	G4	3TD	3TD	9	30	1	21_3DT	NA
LAMIVECT	Porc	L4	21	21DAI	P6	G1	2TD	2TD	1	1	1	21_2DT	NA
LAMIVECT	Porc	L4	21	21DAI	P6	G1	2TD	2TD	2	1	1	21_2DT	NA
LAMIVECT	Porc	L4	21	21DAI	P6	G1	2TD	2TD	3	3	1	21_2DT	NA
LAMIVECT	Porc	L4	21	21DAI	P6	G1	2TD	2TD	4	13	1	21_2DT	NA
LAMIVECT	Porc	L4	21	21DAI	P6	G1	2TD	2TD	5	15	1	21_2DT	NA
LAMIVECT	Porc	L4	21	21DAI	P6	G1	2TD	2TD	6	18	1	21_2DT	NA
LAMIVECT	Porc	L4	21	21DAI	P6	G1	2TD	2TD	7	33	1	21_2DT	NA
LAMIVECT	Porc	L4	21	21DAI	P6	G1	2TD	2TD	8	34	1	21_2DT	NA
LAMIVECT	Porc	L4	21	21DAI	P6	G1	2TD	2TD	9	38	1	21_2DT	NA
LAMIVECT	Porc	L4	21	21DAI	P6	G2	2TD	2TD	1	7	1	21_2DT	NA
LAMIVECT	Porc	L4	21	21DAI	P6	G2	2TD	2TD	2	12	1	21_2DT	NA
LAMIVECT	Porc	L4	21	21DAI	P6	G2	2TD	2TD	3	20	1	21_2DT	NA
LAMIVECT	Porc	L4	21	21DAI	P6	G2	2TD	2TD	4	20	1	21_2DT	NA
LAMIVECT	Porc	L4	21	21DAI	P6	G2	2TD	2TD	5	25	1	21_2DT	NA
LAMIVECT	Porc	L4	21	21DAI	P6	G2	2TD	2TD	6	26	1	21_2DT	NA
LAMIVECT	Porc	L4	21	21DAI	P6	G2	2TD	2TD	7	32	1	21_2DT	NA
LAMIVECT	Porc	L4	21	21DAI	P6	G2	2TD	2TD	8	37	1	21_2DT	NA
LAMIVECT	Porc	L4	21	21DAI	P6	G2	2TD	2TD	9	39	1	21_2DT	NA
LAMIVECT	Porc	L4	21	21DAI	P6	G2	2TD	2TD	10	40	1	21_2DT	NA
LAMIVECT	Porc	L4	21	21DAI	P6	G3	2TD	2TD	1	10	1	21_2DT	NA
LAMIVECT	Porc	L4	21	21DAI	P6	G3	2TD	2TD	2	17	1	21_2DT	NA
LAMIVECT	Porc	L4	21	21DAI	P6	G3	2TD	2TD	3	20	1	21_2DT	NA
LAMIVECT	Porc	L4	21	21DAI	P6	G3	2TD	2TD	4	29	1	21_2DT	NA
LAMIVECT	Porc	L4	21	21DAI	P6	G3	2TD	2TD	5	29	1	21_2DT	NA
LAMIVECT	Porc	L4	21	21DAI	P6	G3	2TD	2TD	6	30	1	21_2DT	NA
LAMIVECT	Porc	L4	21	21DAI	P6	G3	2TD	2TD	7	32	1	21_2DT	NA
LAMIVECT	Porc	L4	21	21DAI	P6	G3	2TD	2TD	8	43	1	21_2DT	NA
LAMIVECT	Porc	L4	21	21DAI	P6	G3	2TD	2TD	9	45	1	21_2DT	NA
LAMIVECT	Porc	L4	21	21DAI	P6	G4	2TD	2TD	1	3	1	21_2DT	NA
LAMIVECT	Porc	L4	21	21DAI	P6	G4	2TD	2TD	2	5	1	21_2DT	NA
LAMIVECT	Porc	L4	21	21DAI	P6	G4	2TD	2TD	3	21	1	21_2DT	NA
LAMIVECT	Porc	L4	21	21DAI	P6	G4	2TD	2TD	4	31	1	21_2DT	NA
LAMIVECT	Porc	L4	21	21DAI	P6	G4	2TD	2TD	5	31	1	21_2DT	NA
LAMIVECT	Porc	L4	21	21DAI	P6	G4	2TD	2TD	6	32	1	21_2DT	NA
LAMIVECT	Porc	L4	21	21DAI	P6	G4	2TD	2TD	7	33	1	21_2DT	NA
LAMIVECT	Porc	L4	21	21DAI	P6	G4	2TD	2TD	8	38	1	21_2DT	NA
LAMIVECT	Porc	L4	21	21DAI	P6	G4	2TD	2TD	9	39	1	21_2DT	NA
LAMIVECT	Porc	L4	21	21DAI	P6	G4	2TD	2TD	10	66	1	21_2DT	NA
LAMIVECT	Porc	L4	21	21DAI	P7	G1	TD	TD	1	17	1	21_DT	NA
LAMIVECT	Porc	L4	21	21DAI	P7	G1	TD	TD	2	20	1	21_DT	NA
LAMIVECT	Porc	L4	21	21DAI	P7	G1	TD	TD	3	21	1	21_DT	NA
LAMIVECT	Porc	L4	21	21DAI	P7	G1	TD	TD	4	23	1	21_DT	NA
LAMIVECT	Porc	L4	21	21DAI	P7	G1	TD	TD	5	23	1	21_DT	NA
LAMIVECT	Porc	L4	21	21DAI	P7	G1	TD	TD	6	29	1	21_DT	NA
LAMIVECT	Porc	L4	21	21DAI	P7	G1	TD	TD	7	30	1	21_DT	NA
LAMIVECT	Porc	L4	21	21DAI	P7	G1	TD	TD	8	32	1	21_DT	NA
LAMIVECT	Porc	L4	21	21DAI	P7	G1	TD	TD	9	36	1	21_DT	NA
LAMIVECT	Porc	L4	21	21DAI	P7	G1	TD	TD	10	48	1	21_DT	NA
LAMIVECT	Porc	L4	21	21DAI	P7	G2	TD	TD	1	2	1	21_DT	NA
LAMIVECT	Porc	L4	21	21DAI	P7	G2	TD	TD	2	19	1	21_DT	NA
LAMIVECT	Porc	L4	21	21DAI	P7	G2	TD	TD	3	20	1	21_DT	NA
LAMIVECT	Porc	L4	21	21DAI	P7	G2	TD	TD	4	22	1	21_DT	NA
LAMIVECT	Porc	L4	21	21DAI	P7	G2	TD	TD	5	23	1	21_DT	NA
LAMIVECT	Porc	L4	21	21DAI	P7	G2	TD	TD	6	25	1	21_DT	NA
LAMIVECT	Porc	L4	21	21DAI	P7	G2	TD	TD	7	32	1	21_DT	NA
LAMIVECT	Porc	L4	21	21DAI	P7	G2	TD	TD	8	37	1	21_DT	NA
LAMIVECT	Porc	L4	21	21DAI	P7	G2	TD	TD	9	39	1	21_DT	NA
LAMIVECT	Porc	L4	21	21DAI	P7	G2	TD	TD	10	40	1	21_DT	NA
LAMIVECT	Porc	L4	21	21DAI	P7	G3	TD	TD	1	14	1	21_DT	NA
LAMIVECT	Porc	L4	21	21DAI	P7	G3	TD	TD	2	15	1	21_DT	NA
LAMIVECT	Porc	L4	21	21DAI	P7	G3	TD	TD	3	16	1	21_DT	NA
LAMIVECT	Porc	L4	21	21DAI	P7	G3	TD	TD	4	17	1	21_DT	NA
LAMIVECT	Porc	L4	21	21DAI	P7	G3	TD	TD	5	18	1	21_DT	NA
LAMIVECT	Porc	L4	21	21DAI	P7	G3	TD	TD	6	21	1	21_DT	NA
LAMIVECT	Porc	L4	21	21DAI	P7	G3	TD	TD	7	33	1	21_DT	NA
LAMIVECT	Porc	L4	21	21DAI	P7	G3	TD	TD	8	37	1	21_DT	NA
LAMIVECT	Porc	L4	21	21DAI	P7	G3	TD	TD	9	37	1	21_DT	NA
LAMIVECT	Porc	L4	21	21DAI	P7	G3	TD	TD	10	42	1	21_DT	NA
LAMIVECT	Porc	L4	21	21DAI	P7	G4	TD	TD	1	1	1	21_DT	NA
LAMIVECT	Porc	L4	21	21DAI	P7	G4	TD	TD	2	15	1	21_DT	NA
LAMIVECT	Porc	L4	21	21DAI	P7	G4	TD	TD	3	20	1	21_DT	NA
LAMIVECT	Porc	L4	21	21DAI	P7	G4	TD	TD	4	21	1	21_DT	NA
LAMIVECT	Porc	L4	21	21DAI	P7	G4	TD	TD	5	22	1	21_DT	NA
LAMIVECT	Porc	L4	21	21DAI	P7	G4	TD	TD	6	23	1	21_DT	NA
LAMIVECT	Porc	L4	21	21DAI	P7	G4	TD	TD	7	27	1	21_DT	NA
LAMIVECT	Porc	L4	21	21DAI	P7	G4	TD	TD	8	27	1	21_DT	NA
LAMIVECT	Porc	L4	21	21DAI	P7	G4	TD	TD	9	29	1	21_DT	NA
LAMIVECT	Porc	L4	21	21DAI	P7	G4	TD	TD	10	52	1	21_DT	NA
LAMIVECT	Porc	L4	21	21DAI	P8	G1	Control	Control	1	1	1	21_Control	NA
LAMIVECT	Porc	L4	21	21DAI	P8	G1	Control	Control	2	1	1	21_Control	NA
LAMIVECT	Porc	L4	21	21DAI	P8	G1	Control	Control	3	12	1	21_Control	NA
LAMIVECT	Porc	L4	21	21DAI	P8	G1	Control	Control	4	16	1	21_Control	NA
LAMIVECT	Porc	L4	21	21DAI	P8	G1	Control	Control	5	18	1	21_Control	NA
LAMIVECT	Porc	L4	21	21DAI	P8	G1	Control	Control	6	19	1	21_Control	NA
LAMIVECT	Porc	L4	21	21DAI	P8	G1	Control	Control	7	21	1	21_Control	NA
LAMIVECT	Porc	L4	21	21DAI	P8	G1	Control	Control	8	22	1	21_Control	NA
LAMIVECT	Porc	L4	21	21DAI	P8	G1	Control	Control	9	23	1	21_Control	NA
LAMIVECT	Porc	L4	21	21DAI	P8	G1	Control	Control	10	24	1	21_Control	NA
LAMIVECT	Porc	L4	21	21DAI	P8	G1	Control	Control	11	31	1	21_Control	NA
LAMIVECT	Porc	L4	21	21DAI	P8	G1	Control	Control	12	35	1	21_Control	NA
LAMIVECT	Porc	L4	21	21DAI	P8	G2	Control	Control	1	1	1	21_Control	NA
LAMIVECT	Porc	L4	21	21DAI	P8	G2	Control	Control	2	1	1	21_Control	NA
LAMIVECT	Porc	L4	21	21DAI	P8	G2	Control	Control	3	14	1	21_Control	NA
LAMIVECT	Porc	L4	21	21DAI	P8	G2	Control	Control	4	20	1	21_Control	NA
LAMIVECT	Porc	L4	21	21DAI	P8	G2	Control	Control	5	22	1	21_Control	NA
LAMIVECT	Porc	L4	21	21DAI	P8	G2	Control	Control	6	25	1	21_Control	NA
LAMIVECT	Porc	L4	21	21DAI	P8	G2	Control	Control	7	29	1	21_Control	NA
LAMIVECT	Porc	L4	21	21DAI	P8	G2	Control	Control	8	31	1	21_Control	NA
LAMIVECT	Porc	L4	21	21DAI	P8	G2	Control	Control	9	32	1	21_Control	NA
LAMIVECT	Porc	L4	21	21DAI	P8	G2	Control	Control	10	50	1	21_Control	NA
LAMIVECT	Porc	L4	21	21DAI	P8	G3	Control	Control	1	17	1	21_Control	NA
LAMIVECT	Porc	L4	21	21DAI	P8	G3	Control	Control	2	23	1	21_Control	NA
LAMIVECT	Porc	L4	21	21DAI	P8	G3	Control	Control	3	23	1	21_Control	NA
LAMIVECT	Porc	L4	21	21DAI	P8	G3	Control	Control	4	23	1	21_Control	NA
LAMIVECT	Porc	L4	21	21DAI	P8	G3	Control	Control	5	24	1	21_Control	NA
LAMIVECT	Porc	L4	21	21DAI	P8	G3	Control	Control	6	30	1	21_Control	NA
LAMIVECT	Porc	L4	21	21DAI	P8	G3	Control	Control	7	30	1	21_Control	NA
LAMIVECT	Porc	L4	21	21DAI	P8	G3	Control	Control	8	33	1	21_Control	NA
LAMIVECT	Porc	L4	21	21DAI	P8	G3	Control	Control	9	34	1	21_Control	NA
LAMIVECT	Porc	L4	21	21DAI	P8	G3	Control	Control	10	37	1	21_Control	NA
LAMIVECT	Porc	L4	21	21DAI	P8	G4	Control	Control	1	6	1	21_Control	NA
LAMIVECT	Porc	L4	21	21DAI	P8	G4	Control	Control	2	8	1	21_Control	NA
LAMIVECT	Porc	L4	21	21DAI	P8	G4	Control	Control	3	17	1	21_Control	NA
LAMIVECT	Porc	L4	21	21DAI	P8	G4	Control	Control	4	21	1	21_Control	NA
LAMIVECT	Porc	L4	21	21DAI	P8	G4	Control	Control	5	30	1	21_Control	NA
LAMIVECT	Porc	L4	21	21DAI	P8	G4	Control	Control	6	32	1	21_Control	NA
LAMIVECT	Porc	L4	21	21DAI	P8	G4	Control	Control	7	34	1	21_Control	NA
LAMIVECT	Porc	L4	21	21DAI	P8	G4	Control	Control	8	36	1	21_Control	NA
LAMIVECT	Porc	L4	21	21DAI	P8	G4	Control	Control	9	45	1	21_Control	NA
LAMIVECT	Porc	L4	21	21DAI	P8	G4	Control	Control	10	47	1	21_Control	NA
LAMIVECT	Porc	L5	28	28DAI	P1	G1	Control	Control	1	3	1	28_Control	NA
LAMIVECT	Porc	L5	28	28DAI	P1	G1	Control	Control	2	4	1	28_Control	NA
LAMIVECT	Porc	L5	28	28DAI	P1	G1	Control	Control	3	13	1	28_Control	NA
LAMIVECT	Porc	L5	28	28DAI	P1	G1	Control	Control	4	14	1	28_Control	NA
LAMIVECT	Porc	L5	28	28DAI	P1	G1	Control	Control	5	16	1	28_Control	NA
LAMIVECT	Porc	L5	28	28DAI	P1	G1	Control	Control	6	19	1	28_Control	NA
LAMIVECT	Porc	L5	28	28DAI	P1	G1	Control	Control	7	21	1	28_Control	NA
LAMIVECT	Porc	L5	28	28DAI	P1	G1	Control	Control	8	24	1	28_Control	NA
LAMIVECT	Porc	L5	28	28DAI	P1	G1	Control	Control	9	32	1	28_Control	NA
LAMIVECT	Porc	L5	28	28DAI	P1	G1	Control	Control	10	45	1	28_Control	NA
LAMIVECT	Porc	L5	28	28DAI	P1	G2	Control	Control	1	1	1	28_Control	NA
LAMIVECT	Porc	L5	28	28DAI	P1	G2	Control	Control	2	13	1	28_Control	NA
LAMIVECT	Porc	L5	28	28DAI	P1	G2	Control	Control	3	15	1	28_Control	NA
LAMIVECT	Porc	L5	28	28DAI	P1	G2	Control	Control	4	16	1	28_Control	NA
LAMIVECT	Porc	L5	28	28DAI	P1	G2	Control	Control	5	16	1	28_Control	NA
LAMIVECT	Porc	L5	28	28DAI	P1	G2	Control	Control	6	17	1	28_Control	NA
LAMIVECT	Porc	L5	28	28DAI	P1	G2	Control	Control	7	21	1	28_Control	NA
LAMIVECT	Porc	L5	28	28DAI	P1	G2	Control	Control	8	22	1	28_Control	NA
LAMIVECT	Porc	L5	28	28DAI	P1	G2	Control	Control	9	31	1	28_Control	NA
LAMIVECT	Porc	L5	28	28DAI	P1	G2	Control	Control	10	35	1	28_Control	NA
LAMIVECT	Porc	L5	28	28DAI	P1	G3	Control	Control	1	15	1	28_Control	NA
LAMIVECT	Porc	L5	28	28DAI	P1	G3	Control	Control	2	17	1	28_Control	NA
LAMIVECT	Porc	L5	28	28DAI	P1	G3	Control	Control	3	17	1	28_Control	NA
LAMIVECT	Porc	L5	28	28DAI	P1	G3	Control	Control	4	17	1	28_Control	NA
LAMIVECT	Porc	L5	28	28DAI	P1	G3	Control	Control	5	23	1	28_Control	NA
LAMIVECT	Porc	L5	28	28DAI	P1	G3	Control	Control	6	25	1	28_Control	NA
LAMIVECT	Porc	L5	28	28DAI	P1	G3	Control	Control	7	26	1	28_Control	NA
LAMIVECT	Porc	L5	28	28DAI	P1	G3	Control	Control	8	32	1	28_Control	NA
LAMIVECT	Porc	L5	28	28DAI	P1	G3	Control	Control	9	38	1	28_Control	NA
LAMIVECT	Porc	L5	28	28DAI	P1	G3	Control	Control	10	44	1	28_Control	NA
LAMIVECT	Porc	L5	28	28DAI	P1	G4	Control	Control	1	2	1	28_Control	NA
LAMIVECT	Porc	L5	28	28DAI	P1	G4	Control	Control	2	5	1	28_Control	NA
LAMIVECT	Porc	L5	28	28DAI	P1	G4	Control	Control	3	8	1	28_Control	NA
LAMIVECT	Porc	L5	28	28DAI	P1	G4	Control	Control	4	14	1	28_Control	NA
LAMIVECT	Porc	L5	28	28DAI	P1	G4	Control	Control	5	15	1	28_Control	NA
LAMIVECT	Porc	L5	28	28DAI	P1	G4	Control	Control	6	23	1	28_Control	NA
LAMIVECT	Porc	L5	28	28DAI	P1	G4	Control	Control	7	39	1	28_Control	NA
LAMIVECT	Porc	L5	28	28DAI	P1	G4	Control	Control	8	52	1	28_Control	NA
LAMIVECT	Porc	L5	28	28DAI	P2	G1	TD	TD	1	11	1	28_DT	NA
LAMIVECT	Porc	L5	28	28DAI	P2	G1	TD	TD	2	18	1	28_DT	NA
LAMIVECT	Porc	L5	28	28DAI	P2	G1	TD	TD	3	19	1	28_DT	NA
LAMIVECT	Porc	L5	28	28DAI	P2	G1	TD	TD	4	23	1	28_DT	NA
LAMIVECT	Porc	L5	28	28DAI	P2	G1	TD	TD	5	25	1	28_DT	NA
LAMIVECT	Porc	L5	28	28DAI	P2	G1	TD	TD	6	40	1	28_DT	NA
LAMIVECT	Porc	L5	28	28DAI	P2	G1	TD	TD	7	42	1	28_DT	NA
LAMIVECT	Porc	L5	28	28DAI	P2	G1	TD	TD	8	43	1	28_DT	NA
LAMIVECT	Porc	L5	28	28DAI	P2	G1	TD	TD	9	47	1	28_DT	NA
LAMIVECT	Porc	L5	28	28DAI	P2	G1	TD	TD	10	48	1	28_DT	NA
LAMIVECT	Porc	L5	28	28DAI	P2	G2	TD	TD	1	8	1	28_DT	NA
LAMIVECT	Porc	L5	28	28DAI	P2	G2	TD	TD	2	13	1	28_DT	NA
LAMIVECT	Porc	L5	28	28DAI	P2	G2	TD	TD	3	16	1	28_DT	NA
LAMIVECT	Porc	L5	28	28DAI	P2	G2	TD	TD	4	22	1	28_DT	NA
LAMIVECT	Porc	L5	28	28DAI	P2	G2	TD	TD	5	22	1	28_DT	NA
LAMIVECT	Porc	L5	28	28DAI	P2	G2	TD	TD	6	24	1	28_DT	NA
LAMIVECT	Porc	L5	28	28DAI	P2	G2	TD	TD	7	25	1	28_DT	NA
LAMIVECT	Porc	L5	28	28DAI	P2	G2	TD	TD	8	33	1	28_DT	NA
LAMIVECT	Porc	L5	28	28DAI	P2	G2	TD	TD	9	39	1	28_DT	NA
LAMIVECT	Porc	L5	28	28DAI	P2	G2	TD	TD	10	44	1	28_DT	NA
LAMIVECT	Porc	L5	28	28DAI	P3	G1	2TD	2TD	1	6	1	28_2DT	NA
LAMIVECT	Porc	L5	28	28DAI	P3	G1	2TD	2TD	2	8	1	28_2DT	NA
LAMIVECT	Porc	L5	28	28DAI	P3	G1	2TD	2TD	3	9	1	28_2DT	NA
LAMIVECT	Porc	L5	28	28DAI	P3	G1	2TD	2TD	4	10	1	28_2DT	NA
LAMIVECT	Porc	L5	28	28DAI	P3	G1	2TD	2TD	5	10	1	28_2DT	NA
LAMIVECT	Porc	L5	28	28DAI	P3	G1	2TD	2TD	6	17	1	28_2DT	NA
LAMIVECT	Porc	L5	28	28DAI	P3	G1	2TD	2TD	7	19	1	28_2DT	NA
LAMIVECT	Porc	L5	28	28DAI	P3	G1	2TD	2TD	8	21	1	28_2DT	NA
LAMIVECT	Porc	L5	28	28DAI	P3	G1	2TD	2TD	9	29	1	28_2DT	NA
LAMIVECT	Porc	L5	28	28DAI	P3	G1	2TD	2TD	10	29	1	28_2DT	NA
LAMIVECT	Porc	L5	28	28DAI	P3	G1	2TD	2TD	11	35	1	28_2DT	NA
LAMIVECT	Porc	L5	28	28DAI	P3	G2	2TD	2TD	1	13	1	28_2DT	NA
LAMIVECT	Porc	L5	28	28DAI	P3	G2	2TD	2TD	2	16	1	28_2DT	NA
LAMIVECT	Porc	L5	28	28DAI	P3	G2	2TD	2TD	3	16	1	28_2DT	NA
LAMIVECT	Porc	L5	28	28DAI	P3	G2	2TD	2TD	4	18	1	28_2DT	NA
LAMIVECT	Porc	L5	28	28DAI	P3	G2	2TD	2TD	5	20	1	28_2DT	NA
LAMIVECT	Porc	L5	28	28DAI	P3	G2	2TD	2TD	6	25	1	28_2DT	NA
LAMIVECT	Porc	L5	28	28DAI	P3	G2	2TD	2TD	7	28	1	28_2DT	NA
LAMIVECT	Porc	L5	28	28DAI	P3	G2	2TD	2TD	8	34	1	28_2DT	NA
LAMIVECT	Porc	L5	28	28DAI	P3	G2	2TD	2TD	9	39	1	28_2DT	NA
LAMIVECT	Porc	L5	28	28DAI	P3	G2	2TD	2TD	10	42	1	28_2DT	NA
LAMIVECT	Porc	L5	28	28DAI	P3	G3	2TD	2TD	1	11	1	28_2DT	NA
LAMIVECT	Porc	L5	28	28DAI	P3	G3	2TD	2TD	2	12	1	28_2DT	NA
LAMIVECT	Porc	L5	28	28DAI	P3	G3	2TD	2TD	3	13	1	28_2DT	NA
LAMIVECT	Porc	L5	28	28DAI	P3	G3	2TD	2TD	4	15	1	28_2DT	NA
LAMIVECT	Porc	L5	28	28DAI	P3	G3	2TD	2TD	5	16	1	28_2DT	NA
LAMIVECT	Porc	L5	28	28DAI	P3	G3	2TD	2TD	6	19	1	28_2DT	NA
LAMIVECT	Porc	L5	28	28DAI	P3	G3	2TD	2TD	7	19	1	28_2DT	NA
LAMIVECT	Porc	L5	28	28DAI	P3	G3	2TD	2TD	8	22	1	28_2DT	NA
LAMIVECT	Porc	L5	28	28DAI	P3	G3	2TD	2TD	9	36	1	28_2DT	NA
LAMIVECT	Porc	L5	28	28DAI	P3	G3	2TD	2TD	10	43	1	28_2DT	NA
LAMIVECT	Porc	L5	28	28DAI	P3	G4	2TD	2TD	1	2	1	28_2DT	NA
LAMIVECT	Porc	L5	28	28DAI	P3	G4	2TD	2TD	2	12	1	28_2DT	NA
LAMIVECT	Porc	L5	28	28DAI	P3	G4	2TD	2TD	3	15	1	28_2DT	NA
LAMIVECT	Porc	L5	28	28DAI	P3	G4	2TD	2TD	4	18	1	28_2DT	NA
LAMIVECT	Porc	L5	28	28DAI	P3	G4	2TD	2TD	5	33	1	28_2DT	NA
LAMIVECT	Porc	L5	28	28DAI	P3	G4	2TD	2TD	6	34	1	28_2DT	NA
LAMIVECT	Porc	L5	28	28DAI	P3	G4	2TD	2TD	7	39	1	28_2DT	NA
LAMIVECT	Porc	L5	28	28DAI	P3	G4	2TD	2TD	8	41	1	28_2DT	NA
LAMIVECT	Porc	L5	28	28DAI	P3	G4	2TD	2TD	9	48	1	28_2DT	NA
LAMIVECT	Porc	L5	28	28DAI	P4	G1	3TD	3TD	1	1	1	28_3DT	NA
LAMIVECT	Porc	L5	28	28DAI	P4	G1	3TD	3TD	2	5	1	28_3DT	NA
LAMIVECT	Porc	L5	28	28DAI	P4	G1	3TD	3TD	3	12	1	28_3DT	NA
LAMIVECT	Porc	L5	28	28DAI	P4	G1	3TD	3TD	4	12	1	28_3DT	NA
LAMIVECT	Porc	L5	28	28DAI	P4	G1	3TD	3TD	5	20	1	28_3DT	NA
LAMIVECT	Porc	L5	28	28DAI	P4	G1	3TD	3TD	6	23	1	28_3DT	NA
LAMIVECT	Porc	L5	28	28DAI	P4	G1	3TD	3TD	7	23	1	28_3DT	NA
LAMIVECT	Porc	L5	28	28DAI	P4	G1	3TD	3TD	8	36	1	28_3DT	NA
LAMIVECT	Porc	L5	28	28DAI	P4	G1	3TD	3TD	9	41	1	28_3DT	NA
LAMIVECT	Porc	L5	28	28DAI	P4	G1	3TD	3TD	10	44	1	28_3DT	NA
LAMIVECT	Porc	L5	28	28DAI	P4	G2	3TD	3TD	1	1	1	28_3DT	NA
LAMIVECT	Porc	L5	28	28DAI	P4	G2	3TD	3TD	2	8	1	28_3DT	NA
LAMIVECT	Porc	L5	28	28DAI	P4	G2	3TD	3TD	3	10	1	28_3DT	NA
LAMIVECT	Porc	L5	28	28DAI	P4	G2	3TD	3TD	4	11	1	28_3DT	NA
LAMIVECT	Porc	L5	28	28DAI	P4	G2	3TD	3TD	5	13	1	28_3DT	NA
LAMIVECT	Porc	L5	28	28DAI	P4	G2	3TD	3TD	6	15	1	28_3DT	NA
LAMIVECT	Porc	L5	28	28DAI	P4	G2	3TD	3TD	7	29	1	28_3DT	NA
LAMIVECT	Porc	L5	28	28DAI	P4	G3	3TD	3TD	1	8	1	28_3DT	NA
LAMIVECT	Porc	L5	28	28DAI	P4	G3	3TD	3TD	2	19	1	28_3DT	NA
LAMIVECT	Porc	L5	28	28DAI	P4	G3	3TD	3TD	3	21	1	28_3DT	NA
LAMIVECT	Porc	L5	28	28DAI	P4	G3	3TD	3TD	4	26	1	28_3DT	NA
LAMIVECT	Porc	L5	28	28DAI	P4	G3	3TD	3TD	5	27	1	28_3DT	NA
LAMIVECT	Porc	L5	28	28DAI	P4	G3	3TD	3TD	6	33	1	28_3DT	NA
LAMIVECT	Porc	L5	28	28DAI	P4	G3	3TD	3TD	7	36	1	28_3DT	NA
LAMIVECT	Porc	L5	28	28DAI	P4	G3	3TD	3TD	8	38	1	28_3DT	NA
LAMIVECT	Porc	L5	28	28DAI	P4	G3	3TD	3TD	9	40	1	28_3DT	NA
LAMIVECT	Porc	L5	28	28DAI	P4	G3	3TD	3TD	10	45	1	28_3DT	NA
LAMIVECT	Porc	L5	28	28DAI	P4	G4	3TD	3TD	1	8	1	28_3DT	NA
LAMIVECT	Porc	L5	28	28DAI	P4	G4	3TD	3TD	2	16	1	28_3DT	NA
LAMIVECT	Porc	L5	28	28DAI	P4	G4	3TD	3TD	3	16	1	28_3DT	NA
LAMIVECT	Porc	L5	28	28DAI	P4	G4	3TD	3TD	4	19	1	28_3DT	NA
LAMIVECT	Porc	L5	28	28DAI	P4	G4	3TD	3TD	5	32	1	28_3DT	NA
LAMIVECT	Porc	L5	28	28DAI	P4	G4	3TD	3TD	6	33	1	28_3DT	NA
LAMIVECT	Porc	L5	28	28DAI	P4	G4	3TD	3TD	7	39	1	28_3DT	NA
LAMIVECT	Porc	L5	28	28DAI	P4	G4	3TD	3TD	8	43	1	28_3DT	NA
LAMIVECT	Porc	L5	28	28DAI	P4	G4	3TD	3TD	9	43	1	28_3DT	NA
LAMIVECT	Porc	L5	28	28DAI	P5	G1	3TD	3TD	1	15	1	28_3DT	NA
LAMIVECT	Porc	L5	28	28DAI	P5	G1	3TD	3TD	2	15	1	28_3DT	NA
LAMIVECT	Porc	L5	28	28DAI	P5	G1	3TD	3TD	3	15	1	28_3DT	NA
LAMIVECT	Porc	L5	28	28DAI	P5	G1	3TD	3TD	4	15	1	28_3DT	NA
LAMIVECT	Porc	L5	28	28DAI	P5	G1	3TD	3TD	5	19	1	28_3DT	NA
LAMIVECT	Porc	L5	28	28DAI	P5	G1	3TD	3TD	6	20	1	28_3DT	NA
LAMIVECT	Porc	L5	28	28DAI	P5	G1	3TD	3TD	7	24	1	28_3DT	NA
LAMIVECT	Porc	L5	28	28DAI	P5	G1	3TD	3TD	8	28	1	28_3DT	NA
LAMIVECT	Porc	L5	28	28DAI	P5	G1	3TD	3TD	9	32	1	28_3DT	NA
LAMIVECT	Porc	L5	28	28DAI	P5	G2	3TD	3TD	1	4	1	28_3DT	NA
LAMIVECT	Porc	L5	28	28DAI	P5	G2	3TD	3TD	2	9	1	28_3DT	NA
LAMIVECT	Porc	L5	28	28DAI	P5	G2	3TD	3TD	3	10	1	28_3DT	NA
LAMIVECT	Porc	L5	28	28DAI	P5	G2	3TD	3TD	4	12	1	28_3DT	NA
LAMIVECT	Porc	L5	28	28DAI	P5	G2	3TD	3TD	5	14	1	28_3DT	NA
LAMIVECT	Porc	L5	28	28DAI	P5	G2	3TD	3TD	6	20	1	28_3DT	NA
LAMIVECT	Porc	L5	28	28DAI	P5	G2	3TD	3TD	7	29	1	28_3DT	NA
LAMIVECT	Porc	L5	28	28DAI	P5	G2	3TD	3TD	8	30	1	28_3DT	NA
LAMIVECT	Porc	L5	28	28DAI	P5	G3	3TD	3TD	1	5	1	28_3DT	NA
LAMIVECT	Porc	L5	28	28DAI	P5	G3	3TD	3TD	2	13	1	28_3DT	NA
LAMIVECT	Porc	L5	28	28DAI	P5	G3	3TD	3TD	3	17	1	28_3DT	NA
LAMIVECT	Porc	L5	28	28DAI	P5	G3	3TD	3TD	4	30	1	28_3DT	NA
LAMIVECT	Porc	L5	28	28DAI	P5	G3	3TD	3TD	5	38	1	28_3DT	NA
LAMIVECT	Porc	L5	28	28DAI	P5	G3	3TD	3TD	6	40	1	28_3DT	NA
LAMIVECT	Porc	L5	28	28DAI	P5	G3	3TD	3TD	7	45	1	28_3DT	NA
LAMIVECT	Porc	L5	28	28DAI	P5	G4	3TD	3TD	1	10	1	28_3DT	NA
LAMIVECT	Porc	L5	28	28DAI	P5	G4	3TD	3TD	2	14	1	28_3DT	NA
LAMIVECT	Porc	L5	28	28DAI	P5	G4	3TD	3TD	3	21	1	28_3DT	NA
LAMIVECT	Porc	L5	28	28DAI	P5	G4	3TD	3TD	4	21	1	28_3DT	NA
LAMIVECT	Porc	L5	28	28DAI	P5	G4	3TD	3TD	5	27	1	28_3DT	NA
LAMIVECT	Porc	L5	28	28DAI	P5	G4	3TD	3TD	6	30	1	28_3DT	NA
LAMIVECT	Porc	L5	28	28DAI	P5	G4	3TD	3TD	7	32	1	28_3DT	NA
LAMIVECT	Porc	L5	28	28DAI	P5	G4	3TD	3TD	8	45	1	28_3DT	NA
LAMIVECT	Porc	L5	28	28DAI	P5	G4	3TD	3TD	9	48	1	28_3DT	NA
LAMIVECT	Porc	L5	28	28DAI	P5	G4	3TD	3TD	10	48	1	28_3DT	NA
LAMIVECT	Porc	L5	28	28DAI	P6	G1	2TD	2TD	1	3	1	28_2DT	NA
LAMIVECT	Porc	L5	28	28DAI	P6	G1	2TD	2TD	2	17	1	28_2DT	NA
LAMIVECT	Porc	L5	28	28DAI	P6	G1	2TD	2TD	3	17	1	28_2DT	NA
LAMIVECT	Porc	L5	28	28DAI	P6	G1	2TD	2TD	4	23	1	28_2DT	NA
LAMIVECT	Porc	L5	28	28DAI	P6	G1	2TD	2TD	5	26	1	28_2DT	NA
LAMIVECT	Porc	L5	28	28DAI	P6	G1	2TD	2TD	6	28	1	28_2DT	NA
LAMIVECT	Porc	L5	28	28DAI	P6	G1	2TD	2TD	7	30	1	28_2DT	NA
LAMIVECT	Porc	L5	28	28DAI	P6	G1	2TD	2TD	8	32	1	28_2DT	NA
LAMIVECT	Porc	L5	28	28DAI	P6	G1	2TD	2TD	9	34	1	28_2DT	NA
LAMIVECT	Porc	L5	28	28DAI	P6	G1	2TD	2TD	10	35	1	28_2DT	NA
LAMIVECT	Porc	L5	28	28DAI	P6	G1	2TD	2TD	11	35	1	28_2DT	NA
LAMIVECT	Porc	L5	28	28DAI	P6	G2	2TD	2TD	1	11	1	28_2DT	NA
LAMIVECT	Porc	L5	28	28DAI	P6	G2	2TD	2TD	2	14	1	28_2DT	NA
LAMIVECT	Porc	L5	28	28DAI	P6	G2	2TD	2TD	3	22	1	28_2DT	NA
LAMIVECT	Porc	L5	28	28DAI	P6	G2	2TD	2TD	4	32	1	28_2DT	NA
LAMIVECT	Porc	L5	28	28DAI	P6	G2	2TD	2TD	5	33	1	28_2DT	NA
LAMIVECT	Porc	L5	28	28DAI	P6	G2	2TD	2TD	6	35	1	28_2DT	NA
LAMIVECT	Porc	L5	28	28DAI	P6	G2	2TD	2TD	7	41	1	28_2DT	NA
LAMIVECT	Porc	L5	28	28DAI	P6	G2	2TD	2TD	8	42	1	28_2DT	NA
LAMIVECT	Porc	L5	28	28DAI	P6	G2	2TD	2TD	9	42	1	28_2DT	NA
LAMIVECT	Porc	L5	28	28DAI	P6	G2	2TD	2TD	10	42	1	28_2DT	NA
LAMIVECT	Porc	L5	28	28DAI	P6	G2	2TD	2TD	11	42	1	28_2DT	NA
LAMIVECT	Porc	L5	28	28DAI	P6	G3	2TD	2TD	1	9	1	28_2DT	NA
LAMIVECT	Porc	L5	28	28DAI	P6	G3	2TD	2TD	2	14	1	28_2DT	NA
LAMIVECT	Porc	L5	28	28DAI	P6	G3	2TD	2TD	3	18	1	28_2DT	NA
LAMIVECT	Porc	L5	28	28DAI	P6	G3	2TD	2TD	4	21	1	28_2DT	NA
LAMIVECT	Porc	L5	28	28DAI	P6	G3	2TD	2TD	5	23	1	28_2DT	NA
LAMIVECT	Porc	L5	28	28DAI	P6	G3	2TD	2TD	6	33	1	28_2DT	NA
LAMIVECT	Porc	L5	28	28DAI	P6	G3	2TD	2TD	7	41	1	28_2DT	NA
LAMIVECT	Porc	L5	28	28DAI	P6	G3	2TD	2TD	8	51	1	28_2DT	NA
LAMIVECT	Porc	L5	28	28DAI	P6	G3	2TD	2TD	9	52	1	28_2DT	NA
LAMIVECT	Porc	L5	28	28DAI	P6	G4	2TD	2TD	1	3	1	28_2DT	NA
LAMIVECT	Porc	L5	28	28DAI	P6	G4	2TD	2TD	2	10	1	28_2DT	NA
LAMIVECT	Porc	L5	28	28DAI	P6	G4	2TD	2TD	3	17	1	28_2DT	NA
LAMIVECT	Porc	L5	28	28DAI	P6	G4	2TD	2TD	4	22	1	28_2DT	NA
LAMIVECT	Porc	L5	28	28DAI	P6	G4	2TD	2TD	5	26	1	28_2DT	NA
LAMIVECT	Porc	L5	28	28DAI	P6	G4	2TD	2TD	6	27	1	28_2DT	NA
LAMIVECT	Porc	L5	28	28DAI	P6	G4	2TD	2TD	7	30	1	28_2DT	NA
LAMIVECT	Porc	L5	28	28DAI	P6	G4	2TD	2TD	8	32	1	28_2DT	NA
LAMIVECT	Porc	L5	28	28DAI	P6	G4	2TD	2TD	9	33	1	28_2DT	NA
LAMIVECT	Porc	L5	28	28DAI	P6	G4	2TD	2TD	10	41	1	28_2DT	NA
LAMIVECT	Porc	L5	28	28DAI	P7	G1	TD	TD	1	3	1	28_DT	NA
LAMIVECT	Porc	L5	28	28DAI	P7	G1	TD	TD	2	14	1	28_DT	NA
LAMIVECT	Porc	L5	28	28DAI	P7	G1	TD	TD	3	17	1	28_DT	NA
LAMIVECT	Porc	L5	28	28DAI	P7	G1	TD	TD	4	18	1	28_DT	NA
LAMIVECT	Porc	L5	28	28DAI	P7	G1	TD	TD	5	19	1	28_DT	NA
LAMIVECT	Porc	L5	28	28DAI	P7	G1	TD	TD	6	22	1	28_DT	NA
LAMIVECT	Porc	L5	28	28DAI	P7	G1	TD	TD	7	24	1	28_DT	NA
LAMIVECT	Porc	L5	28	28DAI	P7	G1	TD	TD	8	30	1	28_DT	NA
LAMIVECT	Porc	L5	28	28DAI	P7	G1	TD	TD	9	33	1	28_DT	NA
LAMIVECT	Porc	L5	28	28DAI	P7	G1	TD	TD	10	37	1	28_DT	NA
LAMIVECT	Porc	L5	28	28DAI	P7	G1	TD	TD	11	53	1	28_DT	NA
LAMIVECT	Porc	L5	28	28DAI	P7	G1	TD	TD	12	56	1	28_DT	NA
LAMIVECT	Porc	L5	28	28DAI	P7	G2	TD	TD	1	15	1	28_DT	NA
LAMIVECT	Porc	L5	28	28DAI	P7	G2	TD	TD	2	17	1	28_DT	NA
LAMIVECT	Porc	L5	28	28DAI	P7	G2	TD	TD	3	18	1	28_DT	NA
LAMIVECT	Porc	L5	28	28DAI	P7	G2	TD	TD	4	20	1	28_DT	NA
LAMIVECT	Porc	L5	28	28DAI	P7	G2	TD	TD	5	22	1	28_DT	NA
LAMIVECT	Porc	L5	28	28DAI	P7	G2	TD	TD	6	26	1	28_DT	NA
LAMIVECT	Porc	L5	28	28DAI	P7	G2	TD	TD	7	26	1	28_DT	NA
LAMIVECT	Porc	L5	28	28DAI	P7	G2	TD	TD	8	30	1	28_DT	NA
LAMIVECT	Porc	L5	28	28DAI	P7	G2	TD	TD	9	51	1	28_DT	NA
LAMIVECT	Porc	L5	28	28DAI	P7	G2	TD	TD	10	53	1	28_DT	NA
LAMIVECT	Porc	L5	28	28DAI	P7	G3	TD	TD	1	1	1	28_DT	NA
LAMIVECT	Porc	L5	28	28DAI	P7	G3	TD	TD	2	1	1	28_DT	NA
LAMIVECT	Porc	L5	28	28DAI	P7	G3	TD	TD	3	18	1	28_DT	NA
LAMIVECT	Porc	L5	28	28DAI	P7	G3	TD	TD	4	20	1	28_DT	NA
LAMIVECT	Porc	L5	28	28DAI	P7	G3	TD	TD	5	20	1	28_DT	NA
LAMIVECT	Porc	L5	28	28DAI	P7	G3	TD	TD	6	24	1	28_DT	NA
LAMIVECT	Porc	L5	28	28DAI	P7	G3	TD	TD	7	25	1	28_DT	NA
LAMIVECT	Porc	L5	28	28DAI	P7	G3	TD	TD	8	48	1	28_DT	NA
LAMIVECT	Porc	L5	28	28DAI	P7	G3	TD	TD	9	50	1	28_DT	NA
LAMIVECT	Porc	L5	28	28DAI	P7	G4	TD	TD	1	1	1	28_DT	NA
LAMIVECT	Porc	L5	28	28DAI	P7	G4	TD	TD	2	17	1	28_DT	NA
LAMIVECT	Porc	L5	28	28DAI	P7	G4	TD	TD	3	17	1	28_DT	NA
LAMIVECT	Porc	L5	28	28DAI	P7	G4	TD	TD	4	18	1	28_DT	NA
LAMIVECT	Porc	L5	28	28DAI	P7	G4	TD	TD	5	23	1	28_DT	NA
LAMIVECT	Porc	L5	28	28DAI	P7	G4	TD	TD	6	25	1	28_DT	NA
LAMIVECT	Porc	L5	28	28DAI	P7	G4	TD	TD	7	36	1	28_DT	NA
LAMIVECT	Porc	L5	28	28DAI	P7	G4	TD	TD	8	39	1	28_DT	NA
LAMIVECT	Porc	L5	28	28DAI	P7	G4	TD	TD	9	54	1	28_DT	NA
LAMIVECT	Porc	L5	28	28DAI	P7	G4	TD	TD	10	62	1	28_DT	NA
LAMIVECT	Porc	L5	28	28DAI	P8	G1	Control	Control	1	9	1	28_Control	NA
LAMIVECT	Porc	L5	28	28DAI	P8	G1	Control	Control	2	10	1	28_Control	NA
LAMIVECT	Porc	L5	28	28DAI	P8	G1	Control	Control	3	17	1	28_Control	NA
LAMIVECT	Porc	L5	28	28DAI	P8	G1	Control	Control	4	22	1	28_Control	NA
LAMIVECT	Porc	L5	28	28DAI	P8	G1	Control	Control	5	24	1	28_Control	NA
LAMIVECT	Porc	L5	28	28DAI	P8	G1	Control	Control	6	38	1	28_Control	NA
LAMIVECT	Porc	L5	28	28DAI	P8	G1	Control	Control	7	46	1	28_Control	NA
LAMIVECT	Porc	L5	28	28DAI	P8	G1	Control	Control	8	48	1	28_Control	NA
LAMIVECT	Porc	L5	28	28DAI	P8	G2	Control	Control	1	10	1	28_Control	NA
LAMIVECT	Porc	L5	28	28DAI	P8	G2	Control	Control	2	17	1	28_Control	NA
LAMIVECT	Porc	L5	28	28DAI	P8	G2	Control	Control	3	28	1	28_Control	NA
LAMIVECT	Porc	L5	28	28DAI	P8	G2	Control	Control	4	33	1	28_Control	NA
LAMIVECT	Porc	L5	28	28DAI	P8	G2	Control	Control	5	34	1	28_Control	NA
LAMIVECT	Porc	L5	28	28DAI	P8	G2	Control	Control	6	34	1	28_Control	NA
LAMIVECT	Porc	L5	28	28DAI	P8	G2	Control	Control	7	44	1	28_Control	NA
LAMIVECT	Porc	L5	28	28DAI	P8	G2	Control	Control	8	44	1	28_Control	NA
LAMIVECT	Porc	L5	28	28DAI	P8	G2	Control	Control	9	48	1	28_Control	NA
LAMIVECT	Porc	L5	28	28DAI	P8	G2	Control	Control	10	50	1	28_Control	NA
REACT	caprin	L0	0	0DAI	C1	G1	NA	2TD	1	1	1	0_NA	NA
REACT	caprin	L0	0	0DAI	C1	G1	NA	2TD	2	3	1	0_NA	NA
REACT	caprin	L0	0	0DAI	C1	G1	NA	2TD	3	6	1	0_NA	NA
REACT	caprin	L0	0	0DAI	C1	G1	NA	2TD	4	7	1	0_NA	NA
REACT	caprin	L0	0	0DAI	C1	G1	NA	2TD	5	12	1	0_NA	NA
REACT	caprin	L0	0	0DAI	C1	G1	NA	2TD	6	12	1	0_NA	NA
REACT	caprin	L0	0	0DAI	C1	G1	NA	2TD	7	13	1	0_NA	NA
REACT	caprin	L0	0	0DAI	C1	G1	NA	2TD	8	14	1	0_NA	NA
REACT	caprin	L0	0	0DAI	C1	G1	NA	2TD	9	15	1	0_NA	NA
REACT	caprin	L0	0	0DAI	C1	G1	NA	2TD	10	16	1	0_NA	NA
REACT	caprin	L0	0	0DAI	C1	G1	NA	2TD	11	18	1	0_NA	NA
REACT	caprin	L0	0	0DAI	C1	G1	NA	2TD	12	21	1	0_NA	NA
REACT	caprin	L0	0	0DAI	C1	G2	NA	2TD	1	1	1	0_NA	NA
REACT	caprin	L0	0	0DAI	C1	G2	NA	2TD	2	2	1	0_NA	NA
REACT	caprin	L0	0	0DAI	C1	G2	NA	2TD	3	3	1	0_NA	NA
REACT	caprin	L0	0	0DAI	C1	G2	NA	2TD	4	5	1	0_NA	NA
REACT	caprin	L0	0	0DAI	C1	G2	NA	2TD	5	10	1	0_NA	NA
REACT	caprin	L0	0	0DAI	C1	G2	NA	2TD	6	13	1	0_NA	NA
REACT	caprin	L0	0	0DAI	C1	G2	NA	2TD	7	14	1	0_NA	NA
REACT	caprin	L0	0	0DAI	C1	G2	NA	2TD	8	19	1	0_NA	NA
REACT	caprin	L0	0	0DAI	C1	G3	NA	2TD	1	9	1	0_NA	NA
REACT	caprin	L0	0	0DAI	C1	G3	NA	2TD	2	13	1	0_NA	NA
REACT	caprin	L0	0	0DAI	C1	G3	NA	2TD	3	13	1	0_NA	NA
REACT	caprin	L0	0	0DAI	C1	G3	NA	2TD	4	14	1	0_NA	NA
REACT	caprin	L0	0	0DAI	C1	G3	NA	2TD	5	14	1	0_NA	NA
REACT	caprin	L0	0	0DAI	C1	G3	NA	2TD	6	15	1	0_NA	NA
REACT	caprin	L0	0	0DAI	C1	G3	NA	2TD	7	16	1	0_NA	NA
REACT	caprin	L0	0	0DAI	C1	G3	NA	2TD	8	18	1	0_NA	NA
REACT	caprin	L0	0	0DAI	C1	G3	NA	2TD	9	23	1	0_NA	NA
REACT	caprin	L0	0	0DAI	C1	G3	NA	2TD	10	23	1	0_NA	NA
REACT	caprin	L0	0	0DAI	C1	G3	NA	2TD	11	23	1	0_NA	NA
REACT	caprin	L0	0	0DAI	C1	G4	NA	2TD	1	2	1	0_NA	NA
REACT	caprin	L0	0	0DAI	C1	G4	NA	2TD	2	3	1	0_NA	NA
REACT	caprin	L0	0	0DAI	C1	G4	NA	2TD	3	4	1	0_NA	NA
REACT	caprin	L0	0	0DAI	C1	G4	NA	2TD	4	6	1	0_NA	NA
REACT	caprin	L0	0	0DAI	C1	G4	NA	2TD	5	9	1	0_NA	NA
REACT	caprin	L0	0	0DAI	C1	G4	NA	2TD	6	9	1	0_NA	NA
REACT	caprin	L0	0	0DAI	C1	G4	NA	2TD	7	14	1	0_NA	NA
REACT	caprin	L0	0	0DAI	C1	G4	NA	2TD	8	15	1	0_NA	NA
REACT	caprin	L0	0	0DAI	C1	G4	NA	2TD	9	17	1	0_NA	NA
REACT	caprin	L0	0	0DAI	C1	G4	NA	2TD	10	18	1	0_NA	NA
REACT	caprin	L0	0	0DAI	C1	G4	NA	2TD	11	21	1	0_NA	NA
REACT	caprin	L0	0	0DAI	C2	G1	NA	Control	1	1	1	0_NA	NA
REACT	caprin	L0	0	0DAI	C2	G1	NA	Control	2	11	1	0_NA	NA
REACT	caprin	L0	0	0DAI	C2	G1	NA	Control	3	13	1	0_NA	NA
REACT	caprin	L0	0	0DAI	C2	G1	NA	Control	4	15	1	0_NA	NA
REACT	caprin	L0	0	0DAI	C2	G1	NA	Control	5	17	1	0_NA	NA
REACT	caprin	L0	0	0DAI	C2	G1	NA	Control	6	18	1	0_NA	NA
REACT	caprin	L0	0	0DAI	C2	G1	NA	Control	7	25	1	0_NA	NA
REACT	caprin	L0	0	0DAI	C2	G2	NA	Control	1	5	1	0_NA	NA
REACT	caprin	L0	0	0DAI	C2	G2	NA	Control	2	8	1	0_NA	NA
REACT	caprin	L0	0	0DAI	C2	G2	NA	Control	3	10	0	0_NA	NA
REACT	caprin	L0	0	0DAI	C2	G2	NA	Control	4	12	1	0_NA	NA
REACT	caprin	L0	0	0DAI	C2	G2	NA	Control	5	14	1	0_NA	NA
REACT	caprin	L0	0	0DAI	C2	G2	NA	Control	6	14	1	0_NA	NA
REACT	caprin	L0	0	0DAI	C2	G2	NA	Control	7	15	1	0_NA	NA
REACT	caprin	L0	0	0DAI	C2	G2	NA	Control	8	19	1	0_NA	NA
REACT	caprin	L0	0	0DAI	C2	G2	NA	Control	9	27	1	0_NA	NA
REACT	caprin	L0	0	0DAI	C2	G2	NA	Control	10	27	1	0_NA	NA
REACT	caprin	L0	0	0DAI	C2	G3	NA	Control	1	4	1	0_NA	NA
REACT	caprin	L0	0	0DAI	C2	G3	NA	Control	2	7	1	0_NA	NA
REACT	caprin	L0	0	0DAI	C2	G3	NA	Control	3	11	1	0_NA	NA
REACT	caprin	L0	0	0DAI	C2	G3	NA	Control	4	14	1	0_NA	NA
REACT	caprin	L0	0	0DAI	C2	G3	NA	Control	5	14	1	0_NA	NA
REACT	caprin	L0	0	0DAI	C2	G3	NA	Control	6	16	1	0_NA	NA
REACT	caprin	L0	0	0DAI	C2	G3	NA	Control	7	18	1	0_NA	NA
REACT	caprin	L0	0	0DAI	C2	G3	NA	Control	8	20	1	0_NA	NA
REACT	caprin	L0	0	0DAI	C2	G3	NA	Control	9	21	1	0_NA	NA
REACT	caprin	L0	0	0DAI	C2	G4	NA	Control	1	3	1	0_NA	NA
REACT	caprin	L0	0	0DAI	C2	G4	NA	Control	2	7	1	0_NA	NA
REACT	caprin	L0	0	0DAI	C2	G4	NA	Control	3	10	1	0_NA	NA
REACT	caprin	L0	0	0DAI	C2	G4	NA	Control	4	11	1	0_NA	NA
REACT	caprin	L0	0	0DAI	C2	G4	NA	Control	5	12	1	0_NA	NA
REACT	caprin	L0	0	0DAI	C2	G4	NA	Control	6	14	1	0_NA	NA
REACT	caprin	L0	0	0DAI	C2	G4	NA	Control	7	20	1	0_NA	NA
REACT	caprin	L0	0	0DAI	C2	G4	NA	Control	8	20	1	0_NA	NA
REACT	caprin	L0	0	0DAI	C2	G4	NA	Control	9	20	1	0_NA	NA
REACT	caprin	L0	0	0DAI	C3	G1	NA	2TD	1	9	1	0_NA	NA
REACT	caprin	L0	0	0DAI	C3	G1	NA	2TD	2	12	1	0_NA	NA
REACT	caprin	L0	0	0DAI	C3	G1	NA	2TD	3	20	1	0_NA	NA
REACT	caprin	L0	0	0DAI	C3	G1	NA	2TD	4	20	1	0_NA	NA
REACT	caprin	L0	0	0DAI	C3	G1	NA	2TD	5	20	1	0_NA	NA
REACT	caprin	L0	0	0DAI	C3	G1	NA	2TD	6	23	1	0_NA	NA
REACT	caprin	L0	0	0DAI	C3	G1	NA	2TD	7	25	1	0_NA	NA
REACT	caprin	L0	0	0DAI	C3	G1	NA	2TD	8	25	1	0_NA	NA
REACT	caprin	L0	0	0DAI	C3	G1	NA	2TD	9	31	1	0_NA	NA
REACT	caprin	L0	0	0DAI	C3	G2	NA	2TD	1	4	1	0_NA	NA
REACT	caprin	L0	0	0DAI	C3	G2	NA	2TD	2	5	1	0_NA	NA
REACT	caprin	L0	0	0DAI	C3	G2	NA	2TD	3	6	1	0_NA	NA
REACT	caprin	L0	0	0DAI	C3	G2	NA	2TD	4	10	1	0_NA	NA
REACT	caprin	L0	0	0DAI	C3	G2	NA	2TD	5	10	1	0_NA	NA
REACT	caprin	L0	0	0DAI	C3	G2	NA	2TD	6	14	1	0_NA	NA
REACT	caprin	L0	0	0DAI	C3	G2	NA	2TD	7	14	1	0_NA	NA
REACT	caprin	L0	0	0DAI	C3	G2	NA	2TD	8	17	1	0_NA	NA
REACT	caprin	L0	0	0DAI	C3	G2	NA	2TD	9	19	1	0_NA	NA
REACT	caprin	L0	0	0DAI	C3	G2	NA	2TD	10	21	1	0_NA	NA
REACT	caprin	L0	0	0DAI	C3	G3	NA	2TD	1	3	1	0_NA	NA
REACT	caprin	L0	0	0DAI	C3	G3	NA	2TD	2	10	1	0_NA	NA
REACT	caprin	L0	0	0DAI	C3	G3	NA	2TD	3	3	1	0_NA	NA
REACT	caprin	L0	0	0DAI	C3	G3	NA	2TD	4	10	1	0_NA	NA
REACT	caprin	L0	0	0DAI	C3	G3	NA	2TD	5	13	1	0_NA	NA
REACT	caprin	L0	0	0DAI	C3	G3	NA	2TD	6	14	1	0_NA	NA
REACT	caprin	L0	0	0DAI	C3	G3	NA	2TD	7	15	1	0_NA	NA
REACT	caprin	L0	0	0DAI	C3	G3	NA	2TD	8	16	1	0_NA	NA
REACT	caprin	L0	0	0DAI	C3	G3	NA	2TD	9	16	1	0_NA	NA
REACT	caprin	L0	0	0DAI	C3	G3	NA	2TD	10	18	1	0_NA	NA
REACT	caprin	L0	0	0DAI	C3	G3	NA	2TD	11	19	1	0_NA	NA
REACT	caprin	L0	0	0DAI	C3	G3	NA	2TD	12	20	1	0_NA	NA
REACT	caprin	L0	0	0DAI	C3	G4	NA	2TD	1	1	1	0_NA	NA
REACT	caprin	L0	0	0DAI	C3	G4	NA	2TD	2	2	1	0_NA	NA
REACT	caprin	L0	0	0DAI	C3	G4	NA	2TD	3	9	1	0_NA	NA
REACT	caprin	L0	0	0DAI	C3	G4	NA	2TD	4	11	1	0_NA	NA
REACT	caprin	L0	0	0DAI	C3	G4	NA	2TD	5	12	1	0_NA	NA
REACT	caprin	L0	0	0DAI	C3	G4	NA	2TD	6	14	1	0_NA	NA
REACT	caprin	L0	0	0DAI	C3	G4	NA	2TD	7	15	1	0_NA	NA
REACT	caprin	L0	0	0DAI	C3	G4	NA	2TD	8	26	1	0_NA	NA
REACT	caprin	L0	0	0DAI	C3	G4	NA	2TD	9	29	1	0_NA	NA
REACT	caprin	L0	0	0DAI	C3	G4	NA	2TD	10	36	1	0_NA	NA
REACT	caprin	L0	0	0DAI	C4	G1	NA	Control	1	5	1	0_NA	NA
REACT	caprin	L0	0	0DAI	C4	G1	NA	Control	2	9	1	0_NA	NA
REACT	caprin	L0	0	0DAI	C4	G1	NA	Control	3	13	1	0_NA	NA
REACT	caprin	L0	0	0DAI	C4	G1	NA	Control	4	14	1	0_NA	NA
REACT	caprin	L0	0	0DAI	C4	G1	NA	Control	5	16	1	0_NA	NA
REACT	caprin	L0	0	0DAI	C4	G1	NA	Control	6	16	1	0_NA	NA
REACT	caprin	L0	0	0DAI	C4	G1	NA	Control	7	17	1	0_NA	NA
REACT	caprin	L0	0	0DAI	C4	G1	NA	Control	8	19	1	0_NA	NA
REACT	caprin	L0	0	0DAI	C4	G2	NA	Control	1	3	1	0_NA	NA
REACT	caprin	L0	0	0DAI	C4	G2	NA	Control	2	8	1	0_NA	NA
REACT	caprin	L0	0	0DAI	C4	G2	NA	Control	3	9	1	0_NA	NA
REACT	caprin	L0	0	0DAI	C4	G2	NA	Control	4	10	1	0_NA	NA
REACT	caprin	L0	0	0DAI	C4	G2	NA	Control	5	12	1	0_NA	NA
REACT	caprin	L0	0	0DAI	C4	G2	NA	Control	6	15	1	0_NA	NA
REACT	caprin	L0	0	0DAI	C4	G2	NA	Control	7	19	1	0_NA	NA
REACT	caprin	L0	0	0DAI	C4	G2	NA	Control	8	19	1	0_NA	NA
REACT	caprin	L0	0	0DAI	C4	G2	NA	Control	9	22	1	0_NA	NA
REACT	caprin	L0	0	0DAI	C4	G2	NA	Control	10	25	1	0_NA	NA
REACT	caprin	L0	0	0DAI	C4	G3	NA	Control	1	10	1	0_NA	NA
REACT	caprin	L0	0	0DAI	C4	G3	NA	Control	2	10	1	0_NA	NA
REACT	caprin	L0	0	0DAI	C4	G3	NA	Control	3	13	1	0_NA	NA
REACT	caprin	L0	0	0DAI	C4	G3	NA	Control	4	14	1	0_NA	NA
REACT	caprin	L0	0	0DAI	C4	G3	NA	Control	5	15	1	0_NA	NA
REACT	caprin	L0	0	0DAI	C4	G3	NA	Control	6	16	1	0_NA	NA
REACT	caprin	L0	0	0DAI	C4	G3	NA	Control	7	16	1	0_NA	NA
REACT	caprin	L0	0	0DAI	C4	G3	NA	Control	8	21	1	0_NA	NA
REACT	caprin	L0	0	0DAI	C4	G3	NA	Control	9	23	1	0_NA	NA
REACT	caprin	L0	0	0DAI	C4	G3	NA	Control	10	24	1	0_NA	NA
REACT	caprin	L0	0	0DAI	C4	G4	NA	Control	1	2	1	0_NA	NA
REACT	caprin	L0	0	0DAI	C4	G4	NA	Control	2	3	1	0_NA	NA
REACT	caprin	L0	0	0DAI	C4	G4	NA	Control	3	10	1	0_NA	NA
REACT	caprin	L0	0	0DAI	C4	G4	NA	Control	4	14	1	0_NA	NA
REACT	caprin	L0	0	0DAI	C4	G4	NA	Control	5	15	1	0_NA	NA
REACT	caprin	L0	0	0DAI	C4	G4	NA	Control	6	16	1	0_NA	NA
REACT	caprin	L0	0	0DAI	C4	G4	NA	Control	7	18	1	0_NA	NA
REACT	caprin	L0	0	0DAI	C4	G4	NA	Control	8	18	1	0_NA	NA
REACT	caprin	L0	0	0DAI	C4	G4	NA	Control	9	19	1	0_NA	NA
REACT	caprin	L0	0	0DAI	C4	G4	NA	Control	10	21	1	0_NA	NA
REACT	caprin	L0	0	0DAI	C4	G4	NA	Control	11	28	1	0_NA	NA
REACT	caprin	L0	0	0DAI	C5	G1	NA	2TD	1	3	1	0_NA	NA
REACT	caprin	L0	0	0DAI	C5	G1	NA	2TD	2	5	1	0_NA	NA
REACT	caprin	L0	0	0DAI	C5	G1	NA	2TD	3	16	1	0_NA	NA
REACT	caprin	L0	0	0DAI	C5	G1	NA	2TD	4	19	1	0_NA	NA
REACT	caprin	L0	0	0DAI	C5	G1	NA	2TD	5	19	1	0_NA	NA
REACT	caprin	L0	0	0DAI	C5	G1	NA	2TD	6	20	1	0_NA	NA
REACT	caprin	L0	0	0DAI	C5	G1	NA	2TD	7	30	1	0_NA	NA
REACT	caprin	L0	0	0DAI	C5	G1	NA	2TD	8	32	1	0_NA	NA
REACT	caprin	L0	0	0DAI	C5	G1	NA	2TD	9	32	1	0_NA	NA
REACT	caprin	L0	0	0DAI	C5	G1	NA	2TD	10	32	1	0_NA	NA
REACT	caprin	L0	0	0DAI	C5	G2	NA	2TD	1	11	1	0_NA	NA
REACT	caprin	L0	0	0DAI	C5	G2	NA	2TD	2	12	1	0_NA	NA
REACT	caprin	L0	0	0DAI	C5	G2	NA	2TD	3	14	1	0_NA	NA
REACT	caprin	L0	0	0DAI	C5	G2	NA	2TD	4	17	1	0_NA	NA
REACT	caprin	L0	0	0DAI	C5	G2	NA	2TD	5	17	1	0_NA	NA
REACT	caprin	L0	0	0DAI	C5	G2	NA	2TD	6	18	1	0_NA	NA
REACT	caprin	L0	0	0DAI	C5	G2	NA	2TD	7	19	1	0_NA	NA
REACT	caprin	L0	0	0DAI	C5	G2	NA	2TD	8	19	1	0_NA	NA
REACT	caprin	L0	0	0DAI	C5	G2	NA	2TD	9	33	1	0_NA	NA
REACT	caprin	L0	0	0DAI	C5	G2	NA	2TD	10	34	1	0_NA	NA
REACT	caprin	L0	0	0DAI	C5	G3	NA	2TD	1	12	1	0_NA	NA
REACT	caprin	L0	0	0DAI	C5	G3	NA	2TD	2	13	1	0_NA	NA
REACT	caprin	L0	0	0DAI	C5	G3	NA	2TD	3	13	1	0_NA	NA
REACT	caprin	L0	0	0DAI	C5	G3	NA	2TD	4	14	1	0_NA	NA
REACT	caprin	L0	0	0DAI	C5	G3	NA	2TD	5	14	1	0_NA	NA
REACT	caprin	L0	0	0DAI	C5	G3	NA	2TD	6	18	1	0_NA	NA
REACT	caprin	L0	0	0DAI	C5	G4	NA	2TD	1	3	1	0_NA	NA
REACT	caprin	L0	0	0DAI	C5	G4	NA	2TD	2	4	1	0_NA	NA
REACT	caprin	L0	0	0DAI	C5	G4	NA	2TD	3	6	1	0_NA	NA
REACT	caprin	L0	0	0DAI	C5	G4	NA	2TD	4	6	1	0_NA	NA
[truncated: 3,591 more rows]
