# Supplementary material for: Impact of blood meals taken on ivermectin-treated livestock on survival and egg production of the malaria vector Anopheles coluzzii under laboratory conditions
Source: PLoS One. 2024 Aug 15;19(8):e0308293. doi: 10.1371/journal.pone.0308293 (PMC11326554; doi:10.1371/journal.pone.0308293)
Supplement: S5 File — (TXT) [file pone.0308293.s006.txt]

Species	Lot	DAI	Num_animal	Num_tube	Traitement	Treatment	Individu	eggs	Preveggs	DAI_Trait
Cattle	L1	2	2	1	Control	Control	1	161	1	2JAI_Control
Cattle	L1	2	2	1	Control	Control	2	83	1	2JAI_Control
Cattle	L1	2	2	1	Control	Control	3	137	1	2JAI_Control
Cattle	L1	2	2	1	Control	Control	4	94	1	2JAI_Control
Cattle	L1	2	2	1	Control	Control	5	0	0	2JAI_Control
Cattle	L1	2	2	1	Control	Control	6	76	1	2JAI_Control
Cattle	L1	2	2	1	Control	Control	7	86	1	2JAI_Control
Cattle	L1	2	2	1	Control	Control	8	88	1	2JAI_Control
Cattle	L1	2	2	1	Control	Control	9	193	1	2JAI_Control
Cattle	L1	2	2	1	Control	Control	10	169	1	2JAI_Control
Cattle	L1	2	2	1	Control	Control	11	74	1	2JAI_Control
Cattle	L1	2	2	2	Control	Control	1	0	0	2JAI_Control
Cattle	L1	2	2	2	Control	Control	2	120	1	2JAI_Control
Cattle	L1	2	2	2	Control	Control	3	97	1	2JAI_Control
Cattle	L1	2	2	2	Control	Control	4	149	1	2JAI_Control
Cattle	L1	2	2	2	Control	Control	5	0	0	2JAI_Control
Cattle	L1	2	2	2	Control	Control	6	162	1	2JAI_Control
Cattle	L1	2	2	2	Control	Control	7	107	1	2JAI_Control
Cattle	L1	2	2	2	Control	Control	8	97	1	2JAI_Control
Cattle	L1	2	2	2	Control	Control	9	72	1	2JAI_Control
Cattle	L1	2	2	2	Control	Control	10	115	1	2JAI_Control
Cattle	L1	2	2	2	Control	Control	11	142	1	2JAI_Control
Cattle	L1	2	2	2	Control	Control	12	131	1	2JAI_Control
Cattle	L1	2	2	3	Control	Control	1	133	1	2JAI_Control
Cattle	L1	2	2	3	Control	Control	2	139	1	2JAI_Control
Cattle	L1	2	2	3	Control	Control	3	105	1	2JAI_Control
Cattle	L1	2	2	3	Control	Control	4	201	1	2JAI_Control
Cattle	L1	2	2	3	Control	Control	5	82	1	2JAI_Control
Cattle	L1	2	2	3	Control	Control	6	208	1	2JAI_Control
Cattle	L1	2	2	3	Control	Control	7	187	1	2JAI_Control
Cattle	L1	2	2	3	Control	Control	8	156	1	2JAI_Control
Cattle	L1	2	2	3	Control	Control	9	75	1	2JAI_Control
Cattle	L1	2	2	3	Control	Control	10	146	1	2JAI_Control
Cattle	L1	2	2	4	Control	Control	1	113	1	2JAI_Control
Cattle	L1	2	2	4	Control	Control	2	131	1	2JAI_Control
Cattle	L1	2	2	4	Control	Control	3	175	1	2JAI_Control
Cattle	L1	2	2	4	Control	Control	4	155	1	2JAI_Control
Cattle	L1	2	2	4	Control	Control	5	122	1	2JAI_Control
Cattle	L1	2	2	4	Control	Control	6	125	1	2JAI_Control
Cattle	L1	2	2	4	Control	Control	7	97	1	2JAI_Control
Cattle	L1	2	2	4	Control	Control	8	180	1	2JAI_Control
Cattle	L1	2	2	4	Control	Control	9	141	1	2JAI_Control
Cattle	L1	2	2	4	Control	Control	10	102	1	2JAI_Control
Cattle	L1	2	4	1	Control	Control	1	151	1	2JAI_Control
Cattle	L1	2	4	1	Control	Control	2	260	1	2JAI_Control
Cattle	L1	2	4	1	Control	Control	3	77	1	2JAI_Control
Cattle	L1	2	4	1	Control	Control	4	138	1	2JAI_Control
Cattle	L1	2	4	1	Control	Control	5	98	1	2JAI_Control
Cattle	L1	2	4	1	Control	Control	6	143	1	2JAI_Control
Cattle	L1	2	4	1	Control	Control	7	74	1	2JAI_Control
Cattle	L1	2	4	1	Control	Control	8	132	1	2JAI_Control
Cattle	L1	2	4	1	Control	Control	9	58	1	2JAI_Control
Cattle	L1	2	4	1	Control	Control	10	63	1	2JAI_Control
Cattle	L1	2	4	2	Control	Control	1	88	1	2JAI_Control
Cattle	L1	2	4	2	Control	Control	2	0	0	2JAI_Control
Cattle	L1	2	4	2	Control	Control	3	70	1	2JAI_Control
Cattle	L1	2	4	2	Control	Control	4	107	1	2JAI_Control
Cattle	L1	2	4	2	Control	Control	5	136	1	2JAI_Control
Cattle	L1	2	4	2	Control	Control	6	70	1	2JAI_Control
Cattle	L1	2	4	2	Control	Control	7	101	1	2JAI_Control
Cattle	L1	2	4	2	Control	Control	8	70	1	2JAI_Control
Cattle	L1	2	4	2	Control	Control	9	61	1	2JAI_Control
Cattle	L1	2	4	2	Control	Control	10	108	1	2JAI_Control
Cattle	L1	2	4	3	Control	Control	1	99	1	2JAI_Control
Cattle	L1	2	4	3	Control	Control	2	192	1	2JAI_Control
Cattle	L1	2	4	3	Control	Control	3	68	1	2JAI_Control
Cattle	L1	2	4	3	Control	Control	4	129	1	2JAI_Control
Cattle	L1	2	4	3	Control	Control	5	114	1	2JAI_Control
Cattle	L1	2	4	3	Control	Control	6	76	1	2JAI_Control
Cattle	L1	2	4	3	Control	Control	7	45	1	2JAI_Control
Cattle	L1	2	4	3	Control	Control	8	116	1	2JAI_Control
Cattle	L1	2	4	3	Control	Control	10	93	1	2JAI_Control
Cattle	L1	2	4	3	Control	Control	11	50	1	2JAI_Control
Cattle	L1	2	4	4	Control	Control	1	117	1	2JAI_Control
Cattle	L1	2	4	4	Control	Control	2	64	1	2JAI_Control
Cattle	L1	2	4	4	Control	Control	3	139	1	2JAI_Control
Cattle	L1	2	4	4	Control	Control	4	152	1	2JAI_Control
Cattle	L2	7	2	1	Control	Control	1	134	1	7JAI_Control
Cattle	L2	7	2	1	Control	Control	2	122	1	7JAI_Control
Cattle	L2	7	2	1	Control	Control	3	194	1	7JAI_Control
Cattle	L2	7	2	1	Control	Control	4	192	1	7JAI_Control
Cattle	L2	7	2	1	Control	Control	5	151	1	7JAI_Control
Cattle	L2	7	2	1	Control	Control	6	119	1	7JAI_Control
Cattle	L2	7	2	1	Control	Control	7	81	1	7JAI_Control
Cattle	L2	7	2	1	Control	Control	8	88	1	7JAI_Control
Cattle	L2	7	2	1	Control	Control	9	61	1	7JAI_Control
Cattle	L2	7	2	1	Control	Control	10	117	1	7JAI_Control
Cattle	L2	7	2	2	Control	Control	1	247	1	7JAI_Control
Cattle	L2	7	2	2	Control	Control	2	85	1	7JAI_Control
Cattle	L2	7	2	2	Control	Control	3	113	1	7JAI_Control
Cattle	L2	7	2	2	Control	Control	4	172	1	7JAI_Control
Cattle	L2	7	2	2	Control	Control	5	94	1	7JAI_Control
Cattle	L2	7	2	2	Control	Control	6	107	1	7JAI_Control
Cattle	L2	7	2	2	Control	Control	7	46	1	7JAI_Control
Cattle	L2	7	2	2	Control	Control	8	89	1	7JAI_Control
Cattle	L2	7	2	2	Control	Control	9	215	1	7JAI_Control
Cattle	L2	7	2	2	Control	Control	10	61	1	7JAI_Control
Cattle	L2	7	2	3	Control	Control	1	102	1	7JAI_Control
Cattle	L2	7	2	3	Control	Control	2	102	1	7JAI_Control
Cattle	L2	7	2	3	Control	Control	3	206	1	7JAI_Control
Cattle	L2	7	2	3	Control	Control	4	66	1	7JAI_Control
Cattle	L2	7	2	3	Control	Control	5	131	1	7JAI_Control
Cattle	L2	7	2	3	Control	Control	6	127	1	7JAI_Control
Cattle	L2	7	2	3	Control	Control	7	134	1	7JAI_Control
Cattle	L2	7	2	3	Control	Control	8	86	1	7JAI_Control
Cattle	L2	7	2	3	Control	Control	9	75	1	7JAI_Control
Cattle	L2	7	2	3	Control	Control	10	157	1	7JAI_Control
Cattle	L2	7	2	3	Control	Control	11	0	0	7JAI_Control
Cattle	L2	7	2	4	Control	Control	1	110	1	7JAI_Control
Cattle	L2	7	2	4	Control	Control	2	194	1	7JAI_Control
Cattle	L2	7	2	4	Control	Control	3	215	1	7JAI_Control
Cattle	L2	7	2	4	Control	Control	4	68	1	7JAI_Control
Cattle	L2	7	2	4	Control	Control	5	91	1	7JAI_Control
Cattle	L2	7	2	4	Control	Control	6	91	1	7JAI_Control
Cattle	L2	7	2	4	Control	Control	7	118	1	7JAI_Control
Cattle	L2	7	2	4	Control	Control	8	111	1	7JAI_Control
Cattle	L2	7	2	4	Control	Control	9	127	1	7JAI_Control
Cattle	L2	7	2	4	Control	Control	10	131	1	7JAI_Control
Cattle	L2	7	2	4	Control	Control	11	0	0	7JAI_Control
Cattle	L2	7	2	4	Control	Control	12	0	0	7JAI_Control
Cattle	L2	7	3	1	DT	TD	1	48	1	7JAI_DT
Cattle	L2	7	3	1	DT	TD	2	0	0	7JAI_DT
Cattle	L2	7	3	1	DT	TD	3	0	0	7JAI_DT
Cattle	L2	7	3	1	DT	TD	4	0	0	7JAI_DT
Cattle	L2	7	3	2	DT	TD	1	0	0	7JAI_DT
Cattle	L2	7	3	2	DT	TD	2	0	0	7JAI_DT
Cattle	L2	7	3	2	DT	TD	3	0	0	7JAI_DT
Cattle	L2	7	3	2	DT	TD	4	0	0	7JAI_DT
Cattle	L2	7	3	2	DT	TD	5	0	0	7JAI_DT
Cattle	L2	7	3	3	DT	TD	1	0	0	7JAI_DT
Cattle	L2	7	4	1	Control	Control	1	100	1	7JAI_Control
Cattle	L2	7	4	1	Control	Control	2	117	1	7JAI_Control
Cattle	L2	7	4	1	Control	Control	4	109	1	7JAI_Control
Cattle	L2	7	4	1	Control	Control	5	109	1	7JAI_Control
Cattle	L2	7	4	1	Control	Control	6	158	1	7JAI_Control
Cattle	L2	7	4	1	Control	Control	7	66	1	7JAI_Control
Cattle	L2	7	4	1	Control	Control	8	65	1	7JAI_Control
Cattle	L2	7	4	1	Control	Control	9	100	1	7JAI_Control
Cattle	L2	7	4	1	Control	Control	10	84	1	7JAI_Control
Cattle	L2	7	4	1	Control	Control	11	87	1	7JAI_Control
Cattle	L2	7	4	1	Control	Control	12	0	0	7JAI_Control
Cattle	L2	7	4	1	Control	Control	13	0	0	7JAI_Control
Cattle	L2	7	4	2	Control	Control	1	188	1	7JAI_Control
Cattle	L2	7	4	2	Control	Control	2	173	1	7JAI_Control
Cattle	L2	7	4	2	Control	Control	3	125	1	7JAI_Control
Cattle	L2	7	4	2	Control	Control	4	84	1	7JAI_Control
Cattle	L2	7	4	2	Control	Control	5	90	1	7JAI_Control
Cattle	L2	7	4	2	Control	Control	6	83	1	7JAI_Control
Cattle	L2	7	4	2	Control	Control	7	119	1	7JAI_Control
Cattle	L2	7	4	2	Control	Control	8	163	1	7JAI_Control
Cattle	L2	7	4	2	Control	Control	9	52	1	7JAI_Control
Cattle	L2	7	4	2	Control	Control	10	134	1	7JAI_Control
Cattle	L2	7	4	3	Control	Control	1	155	1	7JAI_Control
Cattle	L2	7	4	3	Control	Control	2	137	1	7JAI_Control
Cattle	L2	7	4	3	Control	Control	3	121	1	7JAI_Control
Cattle	L2	7	4	3	Control	Control	4	129	1	7JAI_Control
Cattle	L2	7	4	3	Control	Control	5	119	1	7JAI_Control
Cattle	L2	7	4	3	Control	Control	6	109	1	7JAI_Control
Cattle	L2	7	4	3	Control	Control	7	82	1	7JAI_Control
Cattle	L2	7	4	3	Control	Control	8	75	1	7JAI_Control
Cattle	L2	7	4	3	Control	Control	9	51	1	7JAI_Control
Cattle	L2	7	4	3	Control	Control	10	82	1	7JAI_Control
Cattle	L2	7	4	3	Control	Control	11	0	0	7JAI_Control
Cattle	L2	7	4	4	Control	Control	1	199	1	7JAI_Control
Cattle	L2	7	4	4	Control	Control	2	192	1	7JAI_Control
Cattle	L2	7	4	4	Control	Control	3	179	1	7JAI_Control
Cattle	L2	7	4	4	Control	Control	4	14	1	7JAI_Control
Cattle	L2	7	4	4	Control	Control	5	110	1	7JAI_Control
Cattle	L2	7	4	4	Control	Control	6	60	1	7JAI_Control
Cattle	L2	7	4	4	Control	Control	7	119	1	7JAI_Control
Cattle	L2	7	4	4	Control	Control	8	95	1	7JAI_Control
Cattle	L2	7	4	4	Control	Control	9	106	1	7JAI_Control
Cattle	L2	7	4	4	Control	Control	10	0	0	7JAI_Control
Cattle	L2	7	4	4	Control	Control	11	0	0	7JAI_Control
Cattle	L3	21	1	1	DT	TD	1	88	1	21JAI_DT
Cattle	L3	21	1	1	DT	TD	2	78	1	21JAI_DT
Cattle	L3	21	1	1	DT	TD	3	30	1	21JAI_DT
Cattle	L3	21	2	1	Control	Control	1	95	1	21JAI_Control
Cattle	L3	21	2	1	Control	Control	2	126	1	21JAI_Control
Cattle	L3	21	2	1	Control	Control	3	161	1	21JAI_Control
Cattle	L3	21	2	1	Control	Control	4	130	1	21JAI_Control
Cattle	L3	21	2	1	Control	Control	5	173	1	21JAI_Control
Cattle	L3	21	2	1	Control	Control	6	184	1	21JAI_Control
Cattle	L3	21	2	1	Control	Control	7	142	1	21JAI_Control
Cattle	L3	21	2	1	Control	Control	8	75	1	21JAI_Control
Cattle	L3	21	2	1	Control	Control	9	161	1	21JAI_Control
Cattle	L3	21	2	1	Control	Control	10	111	1	21JAI_Control
Cattle	L3	21	2	2	Control	Control	1	138	1	21JAI_Control
Cattle	L3	21	2	2	Control	Control	2	135	1	21JAI_Control
Cattle	L3	21	2	2	Control	Control	3	175	1	21JAI_Control
Cattle	L3	21	2	2	Control	Control	4	86	1	21JAI_Control
Cattle	L3	21	2	2	Control	Control	5	64	1	21JAI_Control
Cattle	L3	21	2	2	Control	Control	6	67	1	21JAI_Control
Cattle	L3	21	2	2	Control	Control	7	97	1	21JAI_Control
Cattle	L3	21	2	2	Control	Control	8	81	1	21JAI_Control
Cattle	L3	21	2	2	Control	Control	9	104	1	21JAI_Control
Cattle	L3	21	2	2	Control	Control	10	86	1	21JAI_Control
Cattle	L3	21	2	3	Control	Control	1	86	1	21JAI_Control
Cattle	L3	21	2	3	Control	Control	2	157	1	21JAI_Control
Cattle	L3	21	2	3	Control	Control	3	90	1	21JAI_Control
Cattle	L3	21	2	3	Control	Control	4	129	1	21JAI_Control
Cattle	L3	21	2	3	Control	Control	5	154	1	21JAI_Control
Cattle	L3	21	2	3	Control	Control	6	66	1	21JAI_Control
Cattle	L3	21	2	3	Control	Control	7	115	1	21JAI_Control
Cattle	L3	21	2	3	Control	Control	8	127	1	21JAI_Control
Cattle	L3	21	2	3	Control	Control	9	116	1	21JAI_Control
Cattle	L3	21	2	3	Control	Control	10	146	1	21JAI_Control
Cattle	L3	21	2	4	Control	Control	1	125	1	21JAI_Control
Cattle	L3	21	2	4	Control	Control	2	126	1	21JAI_Control
Cattle	L3	21	2	4	Control	Control	3	114	1	21JAI_Control
Cattle	L3	21	2	4	Control	Control	4	135	1	21JAI_Control
Cattle	L3	21	2	4	Control	Control	5	92	1	21JAI_Control
Cattle	L3	21	2	4	Control	Control	6	187	1	21JAI_Control
Cattle	L3	21	2	4	Control	Control	7	54	1	21JAI_Control
Cattle	L3	21	2	4	Control	Control	8	97	1	21JAI_Control
Cattle	L3	21	2	4	Control	Control	9	264	1	21JAI_Control
Cattle	L3	21	2	4	Control	Control	10	122	1	21JAI_Control
Cattle	L3	21	3	1	DT	TD	1	62	1	21JAI_DT
Cattle	L3	21	3	1	DT	TD	2	152	1	21JAI_DT
Cattle	L3	21	3	1	DT	TD	3	82	1	21JAI_DT
Cattle	L3	21	3	1	DT	TD	4	115	1	21JAI_DT
Cattle	L3	21	3	1	DT	TD	5	93	1	21JAI_DT
Cattle	L3	21	3	1	DT	TD	6	50	1	21JAI_DT
Cattle	L3	21	3	1	DT	TD	7	88	1	21JAI_DT
Cattle	L3	21	3	1	DT	TD	8	68	1	21JAI_DT
Cattle	L3	21	3	1	DT	TD	9	95	1	21JAI_DT
Cattle	L3	21	3	1	DT	TD	10	64	1	21JAI_DT
Cattle	L3	21	3	2	DT	TD	1	82	1	21JAI_DT
Cattle	L3	21	3	2	DT	TD	2	164	1	21JAI_DT
Cattle	L3	21	3	2	DT	TD	3	99	1	21JAI_DT
Cattle	L3	21	3	2	DT	TD	4	114	1	21JAI_DT
Cattle	L3	21	3	2	DT	TD	5	76	1	21JAI_DT
Cattle	L3	21	3	2	DT	TD	6	28	1	21JAI_DT
Cattle	L3	21	3	2	DT	TD	7	73	1	21JAI_DT
Cattle	L3	21	3	2	DT	TD	8	65	1	21JAI_DT
Cattle	L3	21	3	2	DT	TD	9	87	1	21JAI_DT
Cattle	L3	21	3	2	DT	TD	10	77	1	21JAI_DT
Cattle	L3	21	3	3	DT	TD	1	69	1	21JAI_DT
Cattle	L3	21	3	3	DT	TD	2	97	1	21JAI_DT
Cattle	L3	21	3	3	DT	TD	3	207	1	21JAI_DT
Cattle	L3	21	3	3	DT	TD	4	100	1	21JAI_DT
Cattle	L3	21	3	3	DT	TD	5	62	1	21JAI_DT
Cattle	L3	21	3	3	DT	TD	6	81	1	21JAI_DT
Cattle	L3	21	3	3	DT	TD	7	106	1	21JAI_DT
Cattle	L3	21	3	3	DT	TD	8	73	1	21JAI_DT
Cattle	L3	21	3	3	DT	TD	9	25	1	21JAI_DT
Cattle	L3	21	3	3	DT	TD	10	35	1	21JAI_DT
Cattle	L3	21	3	4	DT	TD	1	94	1	21JAI_DT
Cattle	L3	21	3	4	DT	TD	2	84	1	21JAI_DT
Cattle	L3	21	3	4	DT	TD	3	184	1	21JAI_DT
Cattle	L3	21	3	4	DT	TD	4	119	1	21JAI_DT
Cattle	L3	21	3	4	DT	TD	5	55	1	21JAI_DT
Cattle	L3	21	3	4	DT	TD	6	66	1	21JAI_DT
Cattle	L3	21	3	4	DT	TD	7	70	1	21JAI_DT
Cattle	L3	21	3	4	DT	TD	8	39	1	21JAI_DT
Cattle	L3	21	3	4	DT	TD	9	64	1	21JAI_DT
Cattle	L3	21	3	4	DT	TD	10	74	1	21JAI_DT
Cattle	L3	21	4	1	Control	Control	1	197	1	21JAI_Control
Cattle	L3	21	4	1	Control	Control	2	111	1	21JAI_Control
Cattle	L3	21	4	1	Control	Control	3	168	1	21JAI_Control
Cattle	L3	21	4	1	Control	Control	4	128	1	21JAI_Control
Cattle	L3	21	4	1	Control	Control	5	214	1	21JAI_Control
Cattle	L3	21	4	1	Control	Control	6	165	1	21JAI_Control
Cattle	L3	21	4	1	Control	Control	7	148	1	21JAI_Control
Cattle	L3	21	4	1	Control	Control	8	123	1	21JAI_Control
Cattle	L3	21	4	1	Control	Control	9	151	1	21JAI_Control
Cattle	L3	21	4	1	Control	Control	10	128	1	21JAI_Control
Cattle	L3	21	4	2	Control	Control	1	192	1	21JAI_Control
Cattle	L3	21	4	2	Control	Control	2	88	1	21JAI_Control
Cattle	L3	21	4	2	Control	Control	3	0	0	21JAI_Control
Cattle	L3	21	4	2	Control	Control	4	107	1	21JAI_Control
Cattle	L3	21	4	2	Control	Control	5	155	1	21JAI_Control
Cattle	L3	21	4	2	Control	Control	6	178	1	21JAI_Control
Cattle	L3	21	4	2	Control	Control	7	69	1	21JAI_Control
Cattle	L3	21	4	2	Control	Control	8	109	1	21JAI_Control
Cattle	L3	21	4	2	Control	Control	9	101	1	21JAI_Control
Cattle	L3	21	4	2	Control	Control	10	61	1	21JAI_Control
Cattle	L3	21	4	3	Control	Control	1	231	1	21JAI_Control
Cattle	L3	21	4	3	Control	Control	2	75	1	21JAI_Control
Cattle	L3	21	4	3	Control	Control	3	141	1	21JAI_Control
Cattle	L3	21	4	3	Control	Control	4	170	1	21JAI_Control
Cattle	L3	21	4	3	Control	Control	5	134	1	21JAI_Control
Cattle	L3	21	4	3	Control	Control	6	147	1	21JAI_Control
Cattle	L3	21	4	3	Control	Control	7	107	1	21JAI_Control
Cattle	L3	21	4	3	Control	Control	8	168	1	21JAI_Control
Cattle	L3	21	4	3	Control	Control	9	143	1	21JAI_Control
Cattle	L3	21	4	3	Control	Control	10	106	1	21JAI_Control
Cattle	L3	21	4	4	Control	Control	1	113	1	21JAI_Control
Cattle	L3	21	4	4	Control	Control	2	55	1	21JAI_Control
Cattle	L3	21	4	4	Control	Control	3	54	1	21JAI_Control
Cattle	L3	21	4	4	Control	Control	4	122	1	21JAI_Control
Cattle	L3	21	4	4	Control	Control	5	163	1	21JAI_Control
Cattle	L3	21	4	4	Control	Control	6	0	0	21JAI_Control
Cattle	L3	21	4	4	Control	Control	7	133	1	21JAI_Control
Cattle	L3	21	4	4	Control	Control	8	103	1	21JAI_Control
Cattle	L3	21	4	4	Control	Control	9	114	1	21JAI_Control
Cattle	L3	21	4	4	Control	Control	10	111	1	21JAI_Control
Cattle	L4	28	1	1	DT	TD	1	60	1	28JAI_DT
Cattle	L4	28	1	1	DT	TD	2	37	1	28JAI_DT
Cattle	L4	28	1	1	DT	TD	3	68	1	28JAI_DT
Cattle	L4	28	1	1	DT	TD	4	48	1	28JAI_DT
Cattle	L4	28	1	1	DT	TD	5	95	1	28JAI_DT
Cattle	L4	28	1	1	DT	TD	6	60	1	28JAI_DT
Cattle	L4	28	1	1	DT	TD	7	98	1	28JAI_DT
Cattle	L4	28	1	1	DT	TD	8	12	1	28JAI_DT
Cattle	L4	28	1	1	DT	TD	9	0	0	28JAI_DT
Cattle	L4	28	1	1	DT	TD	10	0	0	28JAI_DT
Cattle	L4	28	1	2	DT	TD	1	53	1	28JAI_DT
Cattle	L4	28	1	2	DT	TD	2	49	1	28JAI_DT
Cattle	L4	28	1	2	DT	TD	3	44	1	28JAI_DT
Cattle	L4	28	1	2	DT	TD	4	80	1	28JAI_DT
Cattle	L4	28	1	2	DT	TD	5	33	1	28JAI_DT
Cattle	L4	28	1	2	DT	TD	6	47	1	28JAI_DT
Cattle	L4	28	1	2	DT	TD	7	23	1	28JAI_DT
Cattle	L4	28	1	2	DT	TD	8	0	0	28JAI_DT
Cattle	L4	28	1	2	DT	TD	9	0	0	28JAI_DT
Cattle	L4	28	1	2	DT	TD	10	0	0	28JAI_DT
Cattle	L4	28	1	2	DT	TD	11	0	0	28JAI_DT
Cattle	L4	28	1	3	DT	TD	1	74	1	28JAI_DT
Cattle	L4	28	1	3	DT	TD	2	167	1	28JAI_DT
Cattle	L4	28	1	3	DT	TD	3	49	1	28JAI_DT
Cattle	L4	28	1	3	DT	TD	4	140	1	28JAI_DT
Cattle	L4	28	1	3	DT	TD	5	42	1	28JAI_DT
Cattle	L4	28	1	3	DT	TD	6	0	0	28JAI_DT
Cattle	L4	28	1	3	DT	TD	7	0	0	28JAI_DT
Cattle	L4	28	1	3	DT	TD	8	0	0	28JAI_DT
Cattle	L4	28	1	3	DT	TD	9	0	0	28JAI_DT
Cattle	L4	28	1	3	DT	TD	10	0	0	28JAI_DT
Cattle	L4	28	1	4	DT	TD	1	52	1	28JAI_DT
Cattle	L4	28	1	4	DT	TD	2	83	1	28JAI_DT
Cattle	L4	28	1	4	DT	TD	3	0	0	28JAI_DT
Cattle	L4	28	1	4	DT	TD	4	0	0	28JAI_DT
Cattle	L4	28	2	1	Control	Control	2	148	1	28JAI_Control
Cattle	L4	28	2	1	Control	Control	3	125	1	28JAI_Control
Cattle	L4	28	2	1	Control	Control	4	108	1	28JAI_Control
Cattle	L4	28	2	1	Control	Control	5	71	1	28JAI_Control
Cattle	L4	28	2	1	Control	Control	6	59	1	28JAI_Control
Cattle	L4	28	2	1	Control	Control	7	25	1	28JAI_Control
Cattle	L4	28	2	1	Control	Control	8	0	0	28JAI_Control
Cattle	L4	28	2	1	Control	Control	9	0	0	28JAI_Control
Cattle	L4	28	2	1	Control	Control	10	0	0	28JAI_Control
Cattle	L4	28	2	2	Control	Control	1	101	1	28JAI_Control
Cattle	L4	28	2	2	Control	Control	2	24	1	28JAI_Control
Cattle	L4	28	2	2	Control	Control	3	38	1	28JAI_Control
Cattle	L4	28	2	2	Control	Control	4	77	1	28JAI_Control
Cattle	L4	28	2	2	Control	Control	5	36	1	28JAI_Control
Cattle	L4	28	2	2	Control	Control	6	20	1	28JAI_Control
Cattle	L4	28	2	2	Control	Control	7	0	0	28JAI_Control
Cattle	L4	28	2	2	Control	Control	8	0	0	28JAI_Control
Cattle	L4	28	2	2	Control	Control	9	0	0	28JAI_Control
Cattle	L4	28	2	2	Control	Control	10	0	0	28JAI_Control
Cattle	L4	28	2	3	Control	Control	1	41	1	28JAI_Control
Cattle	L4	28	2	3	Control	Control	2	166	1	28JAI_Control
Cattle	L4	28	2	3	Control	Control	3	84	1	28JAI_Control
Cattle	L4	28	2	3	Control	Control	4	185	1	28JAI_Control
Cattle	L4	28	2	3	Control	Control	5	103	1	28JAI_Control
Cattle	L4	28	2	3	Control	Control	6	90	1	28JAI_Control
Cattle	L4	28	2	3	Control	Control	7	46	1	28JAI_Control
Cattle	L4	28	2	3	Control	Control	8	28	1	28JAI_Control
Cattle	L4	28	2	3	Control	Control	9	47	1	28JAI_Control
Cattle	L4	28	2	3	Control	Control	10	0	0	28JAI_Control
Cattle	L4	28	2	4	Control	Control	1	35	1	28JAI_Control
Cattle	L4	28	2	4	Control	Control	2	123	1	28JAI_Control
Cattle	L4	28	2	4	Control	Control	3	85	1	28JAI_Control
Cattle	L4	28	2	4	Control	Control	4	95	1	28JAI_Control
Cattle	L4	28	2	4	Control	Control	5	121	1	28JAI_Control
Cattle	L4	28	2	4	Control	Control	6	94	1	28JAI_Control
Cattle	L4	28	2	4	Control	Control	7	75	1	28JAI_Control
Cattle	L4	28	2	4	Control	Control	8	43	1	28JAI_Control
Cattle	L4	28	2	4	Control	Control	9	96	1	28JAI_Control
Cattle	L4	28	2	4	Control	Control	10	0	0	28JAI_Control
Cattle	L4	28	3	1	DT	TD	1	15	1	28JAI_DT
Cattle	L4	28	3	1	DT	TD	2	59	1	28JAI_DT
Cattle	L4	28	3	1	DT	TD	3	40	1	28JAI_DT
Cattle	L4	28	3	1	DT	TD	4	46	1	28JAI_DT
Cattle	L4	28	3	1	DT	TD	5	82	1	28JAI_DT
Cattle	L4	28	3	1	DT	TD	6	30	1	28JAI_DT
Cattle	L4	28	3	1	DT	TD	7	0	0	28JAI_DT
Cattle	L4	28	3	1	DT	TD	8	0	0	28JAI_DT
Cattle	L4	28	3	1	DT	TD	9	0	0	28JAI_DT
Cattle	L4	28	3	1	DT	TD	10	0	0	28JAI_DT
Cattle	L4	28	3	2	DT	TD	1	71	1	28JAI_DT
Cattle	L4	28	3	2	DT	TD	2	67	1	28JAI_DT
Cattle	L4	28	3	2	DT	TD	3	86	1	28JAI_DT
Cattle	L4	28	3	2	DT	TD	4	69	1	28JAI_DT
Cattle	L4	28	3	2	DT	TD	5	105	1	28JAI_DT
Cattle	L4	28	3	2	DT	TD	6	0	0	28JAI_DT
Cattle	L4	28	3	2	DT	TD	7	0	0	28JAI_DT
Cattle	L4	28	3	2	DT	TD	8	0	0	28JAI_DT
Cattle	L4	28	3	2	DT	TD	9	0	0	28JAI_DT
Cattle	L4	28	3	2	DT	TD	10	0	0	28JAI_DT
Cattle	L4	28	3	3	DT	TD	1	75	1	28JAI_DT
Cattle	L4	28	3	3	DT	TD	2	81	1	28JAI_DT
Cattle	L4	28	3	3	DT	TD	3	93	1	28JAI_DT
Cattle	L4	28	3	3	DT	TD	4	50	1	28JAI_DT
Cattle	L4	28	3	3	DT	TD	5	64	1	28JAI_DT
Cattle	L4	28	3	3	DT	TD	6	91	1	28JAI_DT
Cattle	L4	28	3	3	DT	TD	7	20	1	28JAI_DT
Cattle	L4	28	3	3	DT	TD	8	0	0	28JAI_DT
Cattle	L4	28	3	3	DT	TD	9	0	0	28JAI_DT
Cattle	L4	28	3	3	DT	TD	10	0	0	28JAI_DT
Cattle	L4	28	3	4	DT	TD	1	64	1	28JAI_DT
Cattle	L4	28	3	4	DT	TD	2	69	1	28JAI_DT
Cattle	L4	28	3	4	DT	TD	3	76	1	28JAI_DT
Cattle	L4	28	3	4	DT	TD	4	87	1	28JAI_DT
Cattle	L4	28	3	4	DT	TD	5	79	1	28JAI_DT
Cattle	L4	28	3	4	DT	TD	6	80	1	28JAI_DT
Cattle	L4	28	3	4	DT	TD	7	41	1	28JAI_DT
Cattle	L4	28	3	4	DT	TD	8	12	1	28JAI_DT
Cattle	L4	28	3	4	DT	TD	9	0	0	28JAI_DT
Cattle	L4	28	3	4	DT	TD	10	0	0	28JAI_DT
Cattle	L4	28	4	1	Control	Control	1	103	1	28JAI_Control
Cattle	L4	28	4	1	Control	Control	2	94	1	28JAI_Control
Cattle	L4	28	4	1	Control	Control	3	101	1	28JAI_Control
Cattle	L4	28	4	1	Control	Control	4	154	1	28JAI_Control
Cattle	L4	28	4	1	Control	Control	5	81	1	28JAI_Control
Cattle	L4	28	4	1	Control	Control	6	30	1	28JAI_Control
Cattle	L4	28	4	1	Control	Control	7	0	0	28JAI_Control
Cattle	L4	28	4	1	Control	Control	8	0	0	28JAI_Control
Cattle	L4	28	4	1	Control	Control	9	0	0	28JAI_Control
Cattle	L4	28	4	1	Control	Control	10	0	0	28JAI_Control
Cattle	L4	28	4	2	Control	Control	1	211	1	28JAI_Control
Cattle	L4	28	4	2	Control	Control	2	68	1	28JAI_Control
Cattle	L4	28	4	2	Control	Control	3	57	1	28JAI_Control
Cattle	L4	28	4	2	Control	Control	4	105	1	28JAI_Control
Cattle	L4	28	4	2	Control	Control	5	79	1	28JAI_Control
Cattle	L4	28	4	2	Control	Control	6	88	1	28JAI_Control
Cattle	L4	28	4	2	Control	Control	7	74	1	28JAI_Control
Cattle	L4	28	4	2	Control	Control	8	41	1	28JAI_Control
Cattle	L4	28	4	2	Control	Control	9	60	1	28JAI_Control
Cattle	L4	28	4	2	Control	Control	10	61	1	28JAI_Control
Cattle	L4	28	4	3	Control	Control	1	96	1	28JAI_Control
Cattle	L4	28	4	3	Control	Control	2	98	1	28JAI_Control
Cattle	L4	28	4	3	Control	Control	3	44	1	28JAI_Control
Cattle	L4	28	4	3	Control	Control	4	46	1	28JAI_Control
Cattle	L4	28	4	3	Control	Control	5	46	1	28JAI_Control
Cattle	L4	28	4	3	Control	Control	6	42	1	28JAI_Control
Cattle	L4	28	4	3	Control	Control	7	107	1	28JAI_Control
Cattle	L4	28	4	3	Control	Control	8	46	1	28JAI_Control
Cattle	L4	28	4	3	Control	Control	9	83	1	28JAI_Control
Cattle	L4	28	4	3	Control	Control	10	0	0	28JAI_Control
Cattle	L4	28	4	4	Control	Control	1	73	1	28JAI_Control
Cattle	L4	28	4	4	Control	Control	2	114	1	28JAI_Control
Cattle	L4	28	4	4	Control	Control	3	55	1	28JAI_Control
Cattle	L4	28	4	4	Control	Control	4	156	1	28JAI_Control
Cattle	L4	28	4	4	Control	Control	5	9	1	28JAI_Control
Cattle	L4	28	4	4	Control	Control	6	96	1	28JAI_Control
Cattle	L4	28	4	4	Control	Control	7	0	0	28JAI_Control
Cattle	L4	28	4	4	Control	Control	8	0	0	28JAI_Control
Cattle	L4	28	4	4	Control	Control	9	0	0	28JAI_Control
Cattle	L4	28	4	4	Control	Control	10	0	0	28JAI_Control
Goat	L5	28	C3	T3	2DT	TD	1	47	1	28JAI_2DT
Goat	L5	28	C3	T3	2DT	TD	2	89	1	28JAI_2DT
Goat	L5	28	C3	T3	2DT	TD	3	0	0	28JAI_2DT
Goat	L5	28	C3	T2	2DT	TD	1	45	1	28JAI_2DT
Goat	L5	28	C3	T2	2DT	TD	2	105	1	28JAI_2DT
Goat	L5	28	C3	T2	2DT	TD	3	141	1	28JAI_2DT
Goat	L5	28	C3	T2	2DT	TD	4	161	1	28JAI_2DT
Goat	L5	28	C3	T2	2DT	TD	5	36	1	28JAI_2DT
Goat	L5	28	C3	T2	2DT	TD	6	175	1	28JAI_2DT
Goat	L5	28	C3	T2	2DT	TD	7	67	1	28JAI_2DT
Goat	L5	28	C3	T2	2DT	TD	8	261	1	28JAI_2DT
Goat	L5	28	C3	T2	2DT	TD	9	105	1	28JAI_2DT
Goat	L5	28	C3	T1	2DT	TD	1	167	1	28JAI_2DT
Goat	L5	28	C3	T1	2DT	TD	2	176	1	28JAI_2DT
Goat	L5	28	C3	T1	2DT	TD	3	98	1	28JAI_2DT
Goat	L5	28	C3	T1	2DT	TD	4	128	1	28JAI_2DT
Goat	L5	28	C3	T1	2DT	TD	5	145	1	28JAI_2DT
Goat	L5	28	C3	T1	2DT	TD	6	140	1	28JAI_2DT
Goat	L5	28	C3	T1	2DT	TD	8	98	1	28JAI_2DT
Goat	L5	28	C3	T1	2DT	TD	9	88	1	28JAI_2DT
Goat	L5	28	C3	T1	2DT	TD	10	172	1	28JAI_2DT
Goat	L5	28	C3	T4	2DT	TD	1	0	0	28JAI_2DT
Goat	L5	28	C2	T3	Control	Control	1	110	1	28JAI_Control
Goat	L5	28	C2	T3	Control	Control	2	85	1	28JAI_Control
Goat	L5	28	C2	T3	Control	Control	3	121	1	28JAI_Control
Goat	L5	28	C2	T3	Control	Control	4	91	1	28JAI_Control
Goat	L5	28	C2	T3	Control	Control	5	68	1	28JAI_Control
Goat	L5	28	C2	T3	Control	Control	6	0	0	28JAI_Control
Goat	L5	28	C2	T3	Control	Control	7	0	0	28JAI_Control
Goat	L5	28	C2	T3	Control	Control	8	0	0	28JAI_Control
Goat	L5	28	C2	T3	Control	Control	9	30	1	28JAI_Control
Goat	L5	28	C2	T3	Control	Control	10	0	0	28JAI_Control
Goat	L5	28	C2	T2	Control	Control	1	0	0	28JAI_Control
Goat	L5	28	C2	T2	Control	Control	2	0	0	28JAI_Control
Goat	L5	28	C2	T2	Control	Control	3	0	0	28JAI_Control
Goat	L5	28	C2	T2	Control	Control	4	98	1	28JAI_Control
Goat	L5	28	C2	T2	Control	Control	5	125	1	28JAI_Control
Goat	L5	28	C2	T2	Control	Control	6	146	1	28JAI_Control
Goat	L5	28	C2	T2	Control	Control	7	0	0	28JAI_Control
Goat	L5	28	C2	T2	Control	Control	8	133	1	28JAI_Control
Goat	L5	28	C2	T2	Control	Control	9	98	1	28JAI_Control
Goat	L5	28	C2	T2	Control	Control	10	52	1	28JAI_Control
Goat	L5	28	C1	T1	2DT	TD	1	125	1	28JAI_2DT
Goat	L5	28	C1	T1	2DT	TD	2	51	1	28JAI_2DT
Goat	L5	28	C1	T1	2DT	TD	3	38	1	28JAI_2DT
Goat	L5	28	C1	T1	2DT	TD	4	85	1	28JAI_2DT
Goat	L5	28	C1	T1	2DT	TD	5	124	1	28JAI_2DT
Goat	L5	28	C1	T1	2DT	TD	6	0	0	28JAI_2DT
Goat	L5	28	C1	T1	2DT	TD	7	0	0	28JAI_2DT
Goat	L5	28	C1	T1	2DT	TD	8	0	0	28JAI_2DT
Goat	L5	28	C1	T1	2DT	TD	9	73	1	28JAI_2DT
Goat	L5	28	C1	T1	2DT	TD	10	29	1	28JAI_2DT
Goat	L5	28	C4	T1	Control	Control	1	56	1	28JAI_Control
Goat	L5	28	C4	T1	Control	Control	2	133	1	28JAI_Control
Goat	L5	28	C4	T1	Control	Control	3	0	0	28JAI_Control
Goat	L5	28	C4	T1	Control	Control	4	0	0	28JAI_Control
Goat	L5	28	C4	T1	Control	Control	5	0	0	28JAI_Control
Goat	L5	28	C4	T1	Control	Control	6	0	0	28JAI_Control
Goat	L5	28	C4	T1	Control	Control	7	0	0	28JAI_Control
Goat	L5	28	C4	T1	Control	Control	8	0	0	28JAI_Control
Goat	L5	28	C1	T1	2DT	TD	1	0	0	28JAI_2DT
Goat	L5	28	C1	T1	2DT	TD	2	0	0	28JAI_2DT
Goat	L5	28	C6	T2	Control	Control	1	104	1	28JAI_Control
Goat	L5	28	C6	T2	Control	Control	2	0	0	28JAI_Control
Goat	L5	28	C6	T2	Control	Control	3	11	1	28JAI_Control
Goat	L5	28	C6	T2	Control	Control	4	52	1	28JAI_Control
Goat	L5	28	C6	T2	Control	Control	5	0	0	28JAI_Control
Goat	L5	28	C6	T2	Control	Control	6	0	0	28JAI_Control
Goat	L5	28	C6	T1	Control	Control	1	33	1	28JAI_Control
Goat	L5	28	C6	T1	Control	Control	2	118	1	28JAI_Control
Goat	L5	28	C6	T1	Control	Control	3	113	1	28JAI_Control
Goat	L5	28	C6	T1	Control	Control	4	122	1	28JAI_Control
Goat	L5	28	C6	T1	Control	Control	5	79	1	28JAI_Control
Goat	L5	28	C6	T1	Control	Control	6	0	0	28JAI_Control
Goat	L5	28	C6	T1	Control	Control	7	83	1	28JAI_Control
Goat	L5	28	C6	T1	Control	Control	8	65	1	28JAI_Control
Goat	L5	28	C6	T1	Control	Control	9	0	0	28JAI_Control
Goat	L5	28	C6	T1	Control	Control	10	113	1	28JAI_Control
Goat	L4	21	C6	T1	Control	Control	1	332	1	21JAI_Control
Goat	L4	21	C6	T1	Control	Control	2	100	1	21JAI_Control
Goat	L4	21	C6	T1	Control	Control	3	138	1	21JAI_Control
Goat	L4	21	C6	T1	Control	Control	14	0	0	21JAI_Control
Goat	L4	21	C6	T1	Control	Control	5	123	1	21JAI_Control
Goat	L4	21	C6	T1	Control	Control	6	93	1	21JAI_Control
Goat	L4	21	C6	T1	Control	Control	7	0	0	21JAI_Control
Goat	L4	21	C6	T1	Control	Control	8	109	1	21JAI_Control
Goat	L4	21	C6	T1	Control	Control	9	1	1	21JAI_Control
Goat	L4	21	C6	T1	Control	Control	10	0	0	21JAI_Control
Goat	L4	21	C6	T1	Control	Control	11	0	0	21JAI_Control
Goat	L4	21	C6	T1	Control	Control	12	0	0	21JAI_Control
Goat	L4	21	C5	T1	2DT	TD	1	0	0	21JAI_2DT
Goat	L4	21	C5	T1	2DT	TD	2	0	0	21JAI_2DT
Goat	L4	21	C5	T1	2DT	TD	3	0	0	21JAI_2DT
Goat	L4	21	C5	T1	2DT	TD	4	0	0	21JAI_2DT
Goat	L4	21	C5	T1	2DT	TD	5	107	1	21JAI_2DT
Goat	L4	21	C5	T1	2DT	TD	6	52	1	21JAI_2DT
Goat	L4	21	C5	T1	2DT	TD	7	88	1	21JAI_2DT
Goat	L4	21	C5	T1	2DT	TD	8	61	1	21JAI_2DT
Goat	L4	21	C5	T1	2DT	TD	9	0	0	21JAI_2DT
Goat	L4	21	C5	T1	2DT	TD	10	88	1	21JAI_2DT
Goat	L4	21	C4	T4	Control	Control	1	0	0	21JAI_Control
Goat	L4	21	C4	T4	Control	Control	2	6	1	21JAI_Control
Goat	L4	21	C4	T4	Control	Control	3	149	1	21JAI_Control
Goat	L4	21	C4	T4	Control	Control	4	53	1	21JAI_Control
Goat	L4	21	C4	T4	Control	Control	5	116	1	21JAI_Control
Goat	L4	21	C4	T4	Control	Control	6	4	1	21JAI_Control
Goat	L4	21	C4	T4	Control	Control	7	51	1	21JAI_Control
Goat	L4	21	C4	T3	Control	Control	8	72	1	21JAI_Control
Goat	L4	21	C4	T3	Control	Control	9	205	1	21JAI_Control
Goat	L4	21	C4	T3	Control	Control	10	1	1	21JAI_Control
Goat	L4	21	C4	T3	Control	Control	11	0	0	21JAI_Control
Goat	L4	21	C4	T3	Control	Control	12	0	0	21JAI_Control
Goat	L4	21	C4	T3	Control	Control	13	161	1	21JAI_Control
Goat	L4	21	C4	T3	Control	Control	14	83	1	21JAI_Control
Goat	L4	21	C4	T3	Control	Control	1	0	0	21JAI_Control
Goat	L4	21	C4	T3	Control	Control	2	0	0	21JAI_Control
Goat	L4	21	C4	T3	Control	Control	3	0	0	21JAI_Control
Goat	L4	21	C4	T3	Control	Control	4	0	0	21JAI_Control
Goat	L4	21	C4	T3	Control	Control	5	0	0	21JAI_Control
Goat	L4	21	C4	T3	Control	Control	6	0	0	21JAI_Control
Goat	L4	21	C4	T3	Control	Control	7	62	1	21JAI_Control
Goat	L4	21	C4	T3	Control	Control	8	22	1	21JAI_Control
Goat	L4	21	C4	T3	Control	Control	9	0	0	21JAI_Control
Goat	L4	21	C4	T3	Control	Control	10	102	1	21JAI_Control
Goat	L4	21	C4	T2	Control	Control	1	196	1	21JAI_Control
Goat	L4	21	C4	T2	Control	Control	2	150	1	21JAI_Control
Goat	L4	21	C4	T2	Control	Control	3	135	1	21JAI_Control
Goat	L4	21	C4	T2	Control	Control	4	104	1	21JAI_Control
Goat	L4	21	C4	T2	Control	Control	5	6	1	21JAI_Control
Goat	L4	21	C4	T2	Control	Control	6	44	1	21JAI_Control
Goat	L4	21	C4	T2	Control	Control	7	164	1	21JAI_Control
Goat	L4	21	C4	T2	Control	Control	8	0	0	21JAI_Control
Goat	L4	21	C4	T2	Control	Control	9	0	0	21JAI_Control
Goat	L4	21	C4	T1	Control	Control	1	171	1	21JAI_Control
Goat	L4	21	C4	T1	Control	Control	2	50	1	21JAI_Control
Goat	L4	21	C4	T1	Control	Control	3	37	1	21JAI_Control
Goat	L4	21	C4	T1	Control	Control	4	42	1	21JAI_Control
Goat	L4	21	C4	T1	Control	Control	5	0	0	21JAI_Control
Goat	L4	21	C4	T1	Control	Control	6	0	0	21JAI_Control
Goat	L4	21	C4	T1	Control	Control	7	0	0	21JAI_Control
Goat	L4	21	C4	T1	Control	Control	8	0	0	21JAI_Control
Goat	L4	21	C4	T1	Control	Control	9	0	0	21JAI_Control
Goat	L4	21	C4	T1	Control	Control	10	0	0	21JAI_Control
Goat	L4	21	C4	T4	Control	Control	1	150	1	21JAI_Control
Goat	L4	21	C4	T4	Control	Control	2	0	0	21JAI_Control
Goat	L4	21	C4	T4	Control	Control	3	168	1	21JAI_Control
Goat	L4	21	C4	T4	Control	Control	4	113	1	21JAI_Control
Goat	L4	21	C4	T4	Control	Control	5	7	1	21JAI_Control
Goat	L4	21	C4	T4	Control	Control	6	183	1	21JAI_Control
Goat	L4	21	C4	T4	Control	Control	7	51	1	21JAI_Control
Goat	L4	21	C4	T4	Control	Control	8	117	1	21JAI_Control
Goat	L4	21	C4	T4	Control	Control	9	0	0	21JAI_Control
Goat	L4	21	C3	T4	2DT	TD	1	155	1	21JAI_2DT
Goat	L4	21	C3	T4	2DT	TD	2	219	1	21JAI_2DT
Goat	L4	21	C3	T4	2DT	TD	3	0	0	21JAI_2DT
Goat	L4	21	C3	T4	2DT	TD	4	136	1	21JAI_2DT
Goat	L4	21	C3	T4	2DT	TD	5	91	1	21JAI_2DT
Goat	L4	21	C3	T4	2DT	TD	6	0	0	21JAI_2DT
Goat	L4	21	C3	T4	2DT	TD	7	88	1	21JAI_2DT
Goat	L4	21	C3	T4	2DT	TD	8	106	1	21JAI_2DT
Goat	L4	21	C3	T4	2DT	TD	9	0	0	21JAI_2DT
Goat	L4	21	C3	T4	2DT	TD	10	116	1	21JAI_2DT
Goat	L4	21	C3	T4	2DT	TD	11	119	1	21JAI_2DT
Goat	L4	21	C3	T4	2DT	TD	12	120	1	21JAI_2DT
Goat	L4	21	C3	T3	2DT	TD	1	117	1	21JAI_2DT
Goat	L4	21	C3	T3	2DT	TD	2	89	1	21JAI_2DT
Goat	L4	21	C3	T3	2DT	TD	3	0	0	21JAI_2DT
Goat	L4	21	C3	T3	2DT	TD	4	92	1	21JAI_2DT
Goat	L4	21	C3	T3	2DT	TD	5	128	1	21JAI_2DT
Goat	L4	21	C3	T3	2DT	TD	6	49	1	21JAI_2DT
Goat	L4	21	C3	T3	2DT	TD	7	0	0	21JAI_2DT
Goat	L4	21	C3	T3	2DT	TD	8	52	1	21JAI_2DT
Goat	L4	21	C3	T3	2DT	TD	9	0	0	21JAI_2DT
Goat	L4	21	C3	T3	2DT	TD	10	0	0	21JAI_2DT
Goat	L4	21	C3	T2	2DT	TD	1	156	1	21JAI_2DT
Goat	L4	21	C3	T2	2DT	TD	2	0	0	21JAI_2DT
Goat	L4	21	C3	T2	2DT	TD	3	41	1	21JAI_2DT
Goat	L4	21	C3	T2	2DT	TD	4	0	0	21JAI_2DT
Goat	L4	21	C3	T2	2DT	TD	5	106	1	21JAI_2DT
Goat	L4	21	C3	T2	2DT	TD	6	110	1	21JAI_2DT
Goat	L4	21	C3	T2	2DT	TD	7	0	0	21JAI_2DT
Goat	L4	21	C3	T2	2DT	TD	8	87	1	21JAI_2DT
Goat	L4	21	C3	T2	2DT	TD	9	0	0	21JAI_2DT
Goat	L4	21	C3	T2	2DT	TD	10	0	0	21JAI_2DT
Goat	L4	21	C3	T1	2DT	TD	1	5	1	21JAI_2DT
Goat	L4	21	C3	T1	2DT	TD	2	0	0	21JAI_2DT
Goat	L4	21	C3	T1	2DT	TD	3	87	1	21JAI_2DT
Goat	L4	21	C3	T1	2DT	TD	4	0	0	21JAI_2DT
Goat	L4	21	C3	T1	2DT	TD	5	0	0	21JAI_2DT
Goat	L4	21	C3	T1	2DT	TD	6	59	1	21JAI_2DT
Goat	L4	21	C3	T1	2DT	TD	7	0	0	21JAI_2DT
Goat	L4	21	C3	T1	2DT	TD	8	107	1	21JAI_2DT
Goat	L4	21	C3	T1	2DT	TD	9	91	1	21JAI_2DT
Goat	L4	21	C3	T1	2DT	TD	10	209	1	21JAI_2DT
Goat	L4	21	C2	T4	Control	Control	1	105	1	21JAI_Control
Goat	L4	21	C2	T4	Control	Control	2	0	0	21JAI_Control
Goat	L4	21	C2	T4	Control	Control	3	305	1	21JAI_Control
Goat	L4	21	C2	T4	Control	Control	4	35	1	21JAI_Control
Goat	L4	21	C2	T4	Control	Control	5	103	1	21JAI_Control
Goat	L4	21	C2	T4	Control	Control	6	115	1	21JAI_Control
Goat	L4	21	C2	T4	Control	Control	7	0	0	21JAI_Control
Goat	L4	21	C2	T3	Control	Control	1	133	1	21JAI_Control
Goat	L4	21	C2	T3	Control	Control	2	24	1	21JAI_Control
Goat	L4	21	C2	T3	Control	Control	3	94	1	21JAI_Control
Goat	L4	21	C2	T3	Control	Control	4	130	1	21JAI_Control
Goat	L4	21	C2	T3	Control	Control	5	51	1	21JAI_Control
Goat	L4	21	C2	T3	Control	Control	6	134	1	21JAI_Control
Goat	L4	21	C2	T3	Control	Control	7	0	0	21JAI_Control
Goat	L4	21	C2	T3	Control	Control	8	116	1	21JAI_Control
Goat	L4	21	C2	T3	Control	Control	9	0	0	21JAI_Control
Goat	L4	21	C2	T3	Control	Control	10	0	0	21JAI_Control
Goat	L4	21	C2	T2	Control	Control	1	113	1	21JAI_Control
Goat	L4	21	C2	T2	Control	Control	2	0	0	21JAI_Control
Goat	L4	21	C2	T2	Control	Control	3	0	0	21JAI_Control
Goat	L4	21	C2	T2	Control	Control	4	108	1	21JAI_Control
Goat	L4	21	C2	T2	Control	Control	5	0	0	21JAI_Control
Goat	L4	21	C2	T2	Control	Control	6	153	1	21JAI_Control
Goat	L4	21	C2	T2	Control	Control	7	0	0	21JAI_Control
Goat	L4	21	C2	T2	Control	Control	8	0	0	21JAI_Control
Goat	L4	21	C2	T2	Control	Control	9	0	0	21JAI_Control
Goat	L4	21	C2	T2	Control	Control	10	0	0	21JAI_Control
Goat	L4	21	C2	T1	Control	Control	1	143	1	21JAI_Control
Goat	L4	21	C2	T1	Control	Control	2	190	1	21JAI_Control
Goat	L4	21	C2	T1	Control	Control	3	0	0	21JAI_Control
Goat	L4	21	C2	T1	Control	Control	4	132	1	21JAI_Control
Goat	L4	21	C2	T1	Control	Control	5	101	1	21JAI_Control
Goat	L4	21	C2	T1	Control	Control	6	0	0	21JAI_Control
Goat	L4	21	C2	T1	Control	Control	7	0	0	21JAI_Control
Goat	L4	21	C2	T1	Control	Control	8	0	0	21JAI_Control
Goat	L4	21	C2	T1	Control	Control	9	0	0	21JAI_Control
Goat	L4	21	C2	T1	Control	Control	10	0	0	21JAI_Control
Goat	L3	14	C6	T4	Control	Control	1	41	1	14JAI_Control
Goat	L3	14	C6	T4	Control	Control	2	0	0	14JAI_Control
Goat	L3	14	C6	T4	Control	Control	3	74	1	14JAI_Control
Goat	L3	14	C6	T4	Control	Control	4	0	0	14JAI_Control
Goat	L3	14	C6	T4	Control	Control	5	0	0	14JAI_Control
Goat	L3	14	C6	T4	Control	Control	6	92	1	14JAI_Control
Goat	L3	14	C6	T4	Control	Control	7	0	0	14JAI_Control
Goat	L3	14	C6	T4	Control	Control	8	37	1	14JAI_Control
Goat	L3	14	C6	T4	Control	Control	9	0	0	14JAI_Control
Goat	L3	14	C6	T4	Control	Control	10	43	1	14JAI_Control
Goat	L3	14	C6	T3	Control	Control	1	0	0	14JAI_Control
Goat	L3	14	C6	T3	Control	Control	2	0	0	14JAI_Control
Goat	L3	14	C6	T3	Control	Control	3	0	0	14JAI_Control
Goat	L3	14	C6	T3	Control	Control	4	113	1	14JAI_Control
Goat	L3	14	C6	T3	Control	Control	5	104	1	14JAI_Control
Goat	L3	14	C6	T3	Control	Control	6	0	0	14JAI_Control
Goat	L3	14	C6	T3	Control	Control	7	124	1	14JAI_Control
Goat	L3	14	C6	T3	Control	Control	8	152	1	14JAI_Control
Goat	L3	14	C6	T3	Control	Control	9	143	1	14JAI_Control
Goat	L3	14	C6	T3	Control	Control	10	91	1	14JAI_Control
Goat	L3	14	C6	T2	Control	Control	1	0	0	14JAI_Control
Goat	L3	14	C6	T2	Control	Control	2	0	0	14JAI_Control
Goat	L3	14	C6	T2	Control	Control	3	81	1	14JAI_Control
Goat	L3	14	C6	T2	Control	Control	4	0	0	14JAI_Control
Goat	L3	14	C6	T2	Control	Control	5	0	0	14JAI_Control
Goat	L3	14	C6	T2	Control	Control	6	0	0	14JAI_Control
Goat	L3	14	C6	T2	Control	Control	7	0	0	14JAI_Control
Goat	L3	14	C6	T2	Control	Control	8	112	1	14JAI_Control
Goat	L3	14	C6	T2	Control	Control	9	239	1	14JAI_Control
Goat	L3	14	C6	T1	Control	Control	1	0	0	14JAI_Control
Goat	L3	14	C6	T1	Control	Control	2	44	1	14JAI_Control
Goat	L3	14	C6	T1	Control	Control	3	0	0	14JAI_Control
Goat	L3	14	C6	T1	Control	Control	4	0	0	14JAI_Control
Goat	L3	14	C6	T1	Control	Control	5	0	0	14JAI_Control
Goat	L3	14	C6	T1	Control	Control	6	163	1	14JAI_Control
Goat	L3	14	C6	T1	Control	Control	7	46	1	14JAI_Control
Goat	L3	14	C6	T1	Control	Control	8	76	1	14JAI_Control
Goat	L3	14	C6	T1	Control	Control	9	132	1	14JAI_Control
Goat	L3	14	C6	T1	Control	Control	10	104	1	14JAI_Control
Goat	L3	14	C5	T2	2DT	TD	1	0	0	14JAI_2DT
Goat	L3	14	C5	T2	2DT	TD	2	0	0	14JAI_2DT
Goat	L3	14	C5	T2	2DT	TD	3	0	0	14JAI_2DT
Goat	L3	14	C5	T2	2DT	TD	4	0	0	14JAI_2DT
Goat	L3	14	C5	T2	2DT	TD	5	0	0	14JAI_2DT
Goat	L3	14	C5	T2	2DT	TD	6	0	0	14JAI_2DT
Goat	L3	14	C5	T2	2DT	TD	7	0	0	14JAI_2DT
Goat	L3	14	C5	T1	2DT	TD	1	56	1	14JAI_2DT
Goat	L3	14	C5	T1	2DT	TD	2	0	0	14JAI_2DT
Goat	L3	14	C5	T1	2DT	TD	3	10	1	14JAI_2DT
Goat	L3	14	C5	T1	2DT	TD	4	0	0	14JAI_2DT
Goat	L3	14	C5	T1	2DT	TD	5	100	1	14JAI_2DT
Goat	L3	14	C5	T1	2DT	TD	6	0	0	14JAI_2DT
Goat	L3	14	C5	T1	2DT	TD	7	0	0	14JAI_2DT
Goat	L3	14	C5	T1	2DT	TD	8	0	0	14JAI_2DT
Goat	L3	14	C5	T1	2DT	TD	9	0	0	14JAI_2DT
Goat	L3	14	C5	T1	2DT	TD	10	0	0	14JAI_2DT
Goat	L4	21	C1	T1	2DT	TD	1	90	1	21JAI_2DT
Goat	L4	21	C1	T1	2DT	TD	2	80	1	21JAI_2DT
Goat	L4	21	C1	T1	2DT	TD	3	52	1	21JAI_2DT
Goat	L4	21	C1	T1	2DT	TD	4	41	1	21JAI_2DT
Goat	L4	21	C1	T1	2DT	TD	5	0	0	21JAI_2DT
Goat	L4	21	C1	T1	2DT	TD	6	142	1	21JAI_2DT
Goat	L4	21	C1	T1	2DT	TD	7	0	0	21JAI_2DT
Goat	L4	21	C1	T1	2DT	TD	8	52	1	21JAI_2DT
Goat	L4	21	C1	T1	2DT	TD	9	0	0	21JAI_2DT
Goat	L4	21	C1	T1	2DT	TD	10	0	0	21JAI_2DT
Goat	L4	21	C1	T1	2DT	TD	11	0	0	21JAI_2DT
Goat	L3	14	C4	T1	Control	Control	1	35	1	14JAI_Control
Goat	L3	14	C4	T1	Control	Control	2	0	0	14JAI_Control
Goat	L3	14	C4	T1	Control	Control	3	0	0	14JAI_Control
Goat	L3	14	C4	T1	Control	Control	4	0	0	14JAI_Control
Goat	L3	14	C4	T1	Control	Control	5	86	1	14JAI_Control
Goat	L3	14	C4	T1	Control	Control	6	0	0	14JAI_Control
Goat	L3	14	C4	T1	Control	Control	7	0	0	14JAI_Control
Goat	L3	14	C3	T4	2DT	TD	1	42	1	14JAI_2DT
Goat	L3	14	C3	T4	2DT	TD	2	56	1	14JAI_2DT
Goat	L3	14	C3	T4	2DT	TD	3	0	0	14JAI_2DT
Goat	L3	14	C3	T4	2DT	TD	4	104	1	14JAI_2DT
Goat	L3	14	C3	T4	2DT	TD	5	0	0	14JAI_2DT
Goat	L3	14	C3	T2	2DT	TD	1	0	0	14JAI_2DT
Goat	L3	14	C3	T2	2DT	TD	2	100	1	14JAI_2DT
Goat	L3	14	C3	T2	2DT	TD	3	68	1	14JAI_2DT
Goat	L3	14	C3	T2	2DT	TD	4	0	0	14JAI_2DT
Goat	L3	14	C3	T2	2DT	TD	5	0	0	14JAI_2DT
Goat	L3	14	C3	T2	2DT	TD	6	0	0	14JAI_2DT
Goat	L3	14	C3	T2	2DT	TD	7	0	0	14JAI_2DT
Goat	L3	14	C3	T2	2DT	TD	8	0	0	14JAI_2DT
Goat	L3	14	C3	T2	2DT	TD	9	0	0	14JAI_2DT
Goat	L3	14	C3	T2	2DT	TD	10	60	1	14JAI_2DT
Goat	L3	14	C3	T3	2DT	TD	1	65	1	14JAI_2DT
Goat	L3	14	C3	T3	2DT	TD	2	0	0	14JAI_2DT
Goat	L3	14	C3	T3	2DT	TD	3	69	1	14JAI_2DT
Goat	L3	14	C3	T3	2DT	TD	4	0	0	14JAI_2DT
Goat	L3	14	C3	T3	2DT	TD	5	0	0	14JAI_2DT
Goat	L3	14	C3	T3	2DT	TD	6	108	1	14JAI_2DT
Goat	L3	14	C3	T3	2DT	TD	7	131	1	14JAI_2DT
Goat	L3	14	C3	T3	2DT	TD	8	35	1	14JAI_2DT
Goat	L3	14	C3	T3	2DT	TD	9	0	0	14JAI_2DT
Goat	L3	14	C3	T3	2DT	TD	10	0	0	14JAI_2DT
Goat	L3	14	C3	T3	2DT	TD	11	0	0	14JAI_2DT
Goat	L3	14	C3	T1	2DT	TD	1	0	0	14JAI_2DT
Goat	L3	14	C3	T1	2DT	TD	2	0	0	14JAI_2DT
Goat	L3	14	C3	T1	2DT	TD	3	0	0	14JAI_2DT
Goat	L3	14	C3	T1	2DT	TD	4	63	1	14JAI_2DT
Goat	L3	14	C3	T1	2DT	TD	5	0	0	14JAI_2DT
Goat	L3	14	C3	T1	2DT	TD	6	54	1	14JAI_2DT
Goat	L3	14	C3	T1	2DT	TD	7	1	1	14JAI_2DT
Goat	L3	14	C3	T1	2DT	TD	8	0	0	14JAI_2DT
Goat	L3	14	C3	T1	2DT	TD	9	0	0	14JAI_2DT
Goat	L3	14	C3	T1	2DT	TD	10	0	0	14JAI_2DT
Goat	L3	14	C2	T2	Control	Control	1	0	0	14JAI_Control
Goat	L3	14	C2	T2	Control	Control	2	1	1	14JAI_Control
Goat	L3	14	C2	T2	Control	Control	3	0	0	14JAI_Control
Goat	L3	14	C2	T2	Control	Control	4	0	0	14JAI_Control
Goat	L3	14	C2	T2	Control	Control	5	0	0	14JAI_Control
Goat	L3	14	C2	T2	Control	Control	6	0	0	14JAI_Control
Goat	L3	14	C2	T2	Control	Control	7	117	1	14JAI_Control
Goat	L3	14	C2	T2	Control	Control	8	0	0	14JAI_Control
Goat	L3	14	C2	T1	Control	Control	1	0	0	14JAI_Control
Goat	L3	14	C2	T1	Control	Control	2	0	0	14JAI_Control
Goat	L3	14	C2	T1	Control	Control	3	0	0	14JAI_Control
Goat	L3	14	C2	T1	Control	Control	4	0	0	14JAI_Control
Goat	L3	14	C2	T1	Control	Control	5	77	1	14JAI_Control
Goat	L3	14	C2	T1	Control	Control	6	0	0	14JAI_Control
Goat	L3	14	C2	T1	Control	Control	7	0	0	14JAI_Control
Goat	L3	14	C2	T1	Control	Control	8	0	0	14JAI_Control
Goat	L3	14	C2	T1	Control	Control	9	0	0	14JAI_Control
Goat	L3	14	C2	T1	Control	Control	10	0	0	14JAI_Control
Goat	L3	14	C1	T2	2DT	TD	1	0	0	14JAI_2DT
Goat	L3	14	C1	T2	2DT	TD	2	0	0	14JAI_2DT
Goat	L3	14	C1	T2	2DT	TD	3	0	0	14JAI_2DT
Goat	L3	14	C1	T2	2DT	TD	4	0	0	14JAI_2DT
Goat	L3	14	C1	T2	2DT	TD	5	45	1	14JAI_2DT
Goat	L3	14	C1	T1	2DT	TD	1	0	0	14JAI_2DT
Goat	L3	14	C1	T1	2DT	TD	2	0	0	14JAI_2DT
Goat	L3	14	C1	T1	2DT	TD	3	48	1	14JAI_2DT
Goat	L3	14	C1	T1	2DT	TD	4	0	0	14JAI_2DT
Goat	L3	14	C1	T1	2DT	TD	5	0	0	14JAI_2DT
Goat	L3	14	C1	T1	2DT	TD	6	0	0	14JAI_2DT
Goat	L3	14	C1	T1	2DT	TD	7	0	0	14JAI_2DT
Goat	L3	14	C1	T1	2DT	TD	8	0	0	14JAI_2DT
Goat	L3	14	C1	T1	2DT	TD	9	47	1	14JAI_2DT
Goat	L3	14	C1	T1	2DT	TD	10	0	0	14JAI_2DT
Goat	L2	7	C4	T2	Control	Control	1	0	0	7JAI_Control
Goat	L2	7	C4	T2	Control	Control	2	0	0	7JAI_Control
Goat	L2	7	C4	T2	Control	Control	3	0	0	7JAI_Control
Goat	L2	7	C4	T4	Control	Control	4	0	0	7JAI_Control
Goat	L2	7	C4	T4	Control	Control	5	0	0	7JAI_Control
Goat	L2	7	C4	T4	Control	Control	6	0	0	7JAI_Control
Goat	L2	7	C4	T4	Control	Control	7	7	1	7JAI_Control
Goat	L2	7	C4	T4	Control	Control	8	0	0	7JAI_Control
Goat	L2	7	C4	T4	Control	Control	9	0	0	7JAI_Control
Goat	L2	7	C4	T4	Control	Control	10	131	1	7JAI_Control
Goat	L2	7	C6	T4	Control	Control	1	0	0	7JAI_Control
Goat	L2	7	C6	T4	Control	Control	2	0	0	7JAI_Control
Goat	L2	7	C6	T4	Control	Control	3	0	0	7JAI_Control
Goat	L2	7	C6	T4	Control	Control	4	0	0	7JAI_Control
Goat	L2	7	C6	T4	Control	Control	5	0	0	7JAI_Control
Goat	L2	7	C6	T4	Control	Control	6	0	0	7JAI_Control
Goat	L2	7	C6	T4	Control	Control	7	158	1	7JAI_Control
Goat	L2	7	C6	T4	Control	Control	8	10	1	7JAI_Control
Goat	L2	7	C6	T4	Control	Control	9	124	1	7JAI_Control
Goat	L2	7	C6	T4	Control	Control	10	0	0	7JAI_Control
Goat	L2	7	C6	T3	Control	Control	1	181	1	7JAI_Control
Goat	L2	7	C6	T3	Control	Control	2	0	0	7JAI_Control
Goat	L2	7	C6	T3	Control	Control	3	0	0	7JAI_Control
Goat	L2	7	C6	T3	Control	Control	4	100	1	7JAI_Control
Goat	L2	7	C6	T3	Control	Control	5	0	0	7JAI_Control
Goat	L2	7	C6	T3	Control	Control	6	148	1	7JAI_Control
Goat	L2	7	C6	T3	Control	Control	7	0	0	7JAI_Control
Goat	L2	7	C6	T3	Control	Control	8	0	0	7JAI_Control
Goat	L2	7	C6	T3	Control	Control	9	81	1	7JAI_Control
Goat	L2	7	C6	T3	Control	Control	10	0	0	7JAI_Control
Goat	L2	7	C6	T1	Control	Control	1	0	0	7JAI_Control
Goat	L2	7	C6	T1	Control	Control	2	0	0	7JAI_Control
Goat	L2	7	C6	T1	Control	Control	3	0	0	7JAI_Control
Goat	L2	7	C6	T1	Control	Control	4	0	0	7JAI_Control
Goat	L2	7	C6	T1	Control	Control	5	86	1	7JAI_Control
Goat	L2	7	C6	T1	Control	Control	6	0	0	7JAI_Control
Goat	L2	7	C6	T1	Control	Control	7	23	1	7JAI_Control
Goat	L2	7	C6	T1	Control	Control	8	0	0	7JAI_Control
Goat	L2	7	C6	T1	Control	Control	9	137	1	7JAI_Control
Goat	L2	7	C6	T1	Control	Control	10	185	1	7JAI_Control
Goat	L2	7	C5	T2	2DT	TD	1	0	0	7JAI_2DT
Goat	L2	7	C5	T2	2DT	TD	2	0	0	7JAI_2DT
Goat	L2	7	C5	T2	2DT	TD	3	0	0	7JAI_2DT
Goat	L2	7	C5	T2	2DT	TD	4	47	1	7JAI_2DT
Goat	L2	7	C5	T2	2DT	TD	5	195	1	7JAI_2DT
Goat	L2	7	C5	T2	2DT	TD	6	0	0	7JAI_2DT
Goat	L2	7	C5	T2	2DT	TD	7	0	0	7JAI_2DT
Goat	L2	7	C5	T2	2DT	TD	8	0	0	7JAI_2DT
Goat	L2	7	C5	T2	2DT	TD	9	0	0	7JAI_2DT
Goat	L2	7	C5	T2	2DT	TD	10	171	1	7JAI_2DT
Goat	L2	7	C6	T2	Control	Control	1	0	0	7JAI_Control
Goat	L2	7	C6	T2	Control	Control	2	120	1	7JAI_Control
Goat	L2	7	C6	T2	Control	Control	3	113	1	7JAI_Control
Goat	L2	7	C6	T2	Control	Control	4	0	0	7JAI_Control
Goat	L2	7	C6	T2	Control	Control	5	47	1	7JAI_Control
Goat	L2	7	C6	T2	Control	Control	6	121	1	7JAI_Control
Goat	L2	7	C6	T2	Control	Control	7	0	0	7JAI_Control
Goat	L2	7	C6	T2	Control	Control	8	39	1	7JAI_Control
Goat	L2	7	C6	T2	Control	Control	9	140	1	7JAI_Control
Goat	L2	7	C5	T1	2DT	TD	1	58	1	7JAI_2DT
Goat	L2	7	C5	T1	2DT	TD	2	0	0	7JAI_2DT
Goat	L2	7	C5	T1	2DT	TD	3	0	0	7JAI_2DT
Goat	L2	7	C5	T1	2DT	TD	4	0	0	7JAI_2DT
Goat	L2	7	C5	T1	2DT	TD	5	62	1	7JAI_2DT
Goat	L2	7	C5	T1	2DT	TD	6	0	0	7JAI_2DT
Goat	L2	7	C5	T1	2DT	TD	7	0	0	7JAI_2DT
Goat	L2	7	C5	T1	2DT	TD	8	22	1	7JAI_2DT
Goat	L2	7	C5	T1	2DT	TD	9	0	0	7JAI_2DT
Goat	L2	7	C5	T1	2DT	TD	10	0	0	7JAI_2DT
Goat	L2	7	C5	T3	2DT	TD	1	0	0	7JAI_2DT
Goat	L2	7	C5	T3	2DT	TD	2	46	1	7JAI_2DT
Goat	L2	7	C5	T3	2DT	TD	3	0	0	7JAI_2DT
Goat	L2	7	C5	T3	2DT	TD	4	0	0	7JAI_2DT
Goat	L2	7	C5	T3	2DT	TD	5	0	0	7JAI_2DT
Goat	L2	7	C5	T3	2DT	TD	6	0	0	7JAI_2DT
Goat	L2	7	C5	T3	2DT	TD	7	0	0	7JAI_2DT
Goat	L2	7	C5	T3	2DT	TD	8	0	0	7JAI_2DT
Goat	L2	7	C5	T3	2DT	TD	9	22	1	7JAI_2DT
Goat	L2	7	C5	T3	2DT	TD	10	0	0	7JAI_2DT
Goat	L2	7	C4	T4	Control	Control	1	0	0	7JAI_Control
Goat	L2	7	C4	T4	Control	Control	2	167	1	7JAI_Control
Goat	L2	7	C4	T4	Control	Control	3	147	1	7JAI_Control
Goat	L2	7	C4	T4	Control	Control	4	26	1	7JAI_Control
Goat	L2	7	C4	T4	Control	Control	5	0	0	7JAI_Control
Goat	L2	7	C4	T4	Control	Control	6	127	1	7JAI_Control
Goat	L2	7	C4	T4	Control	Control	7	0	0	7JAI_Control
Goat	L2	7	C4	T4	Control	Control	8	0	0	7JAI_Control
Goat	L2	7	C4	T4	Control	Control	9	132	1	7JAI_Control
Goat	L2	7	C4	T4	Control	Control	10	139	1	7JAI_Control
Goat	L2	7	C4	T3	Control	Control	1	135	1	7JAI_Control
Goat	L2	7	C4	T3	Control	Control	2	164	1	7JAI_Control
Goat	L2	7	C4	T3	Control	Control	3	0	0	7JAI_Control
Goat	L2	7	C4	T3	Control	Control	4	138	1	7JAI_Control
Goat	L2	7	C4	T3	Control	Control	5	0	0	7JAI_Control
Goat	L2	7	C4	T3	Control	Control	6	0	0	7JAI_Control
Goat	L2	7	C4	T3	Control	Control	7	124	1	7JAI_Control
Goat	L2	7	C4	T3	Control	Control	8	0	0	7JAI_Control
Goat	L2	7	C4	T3	Control	Control	9	0	0	7JAI_Control
Goat	L2	7	C2	T1	Control	Control	1	109	1	7JAI_Control
Goat	L2	7	C2	T1	Control	Control	2	0	0	7JAI_Control
Goat	L2	7	C2	T1	Control	Control	3	0	0	7JAI_Control
Goat	L2	7	C2	T1	Control	Control	4	0	0	7JAI_Control
Goat	L2	7	C2	T1	Control	Control	5	132	1	7JAI_Control
Goat	L2	7	C2	T1	Control	Control	6	0	0	7JAI_Control
Goat	L2	7	C2	T1	Control	Control	7	207	1	7JAI_Control
Goat	L2	7	C2	T1	Control	Control	8	0	0	7JAI_Control
Goat	L2	7	C2	T1	Control	Control	9	0	0	7JAI_Control
Goat	L2	7	C1	T3	2DT	TD	1	0	0	7JAI_2DT
Goat	L2	7	C1	T3	2DT	TD	2	0	0	7JAI_2DT
Goat	L2	7	C1	T3	2DT	TD	3	0	0	7JAI_2DT
Goat	L2	7	C1	T3	2DT	TD	4	0	0	7JAI_2DT
Goat	L2	7	C1	T3	2DT	TD	5	0	0	7JAI_2DT
Goat	L2	7	C1	T3	2DT	TD	6	0	0	7JAI_2DT
Goat	L2	7	C1	T3	2DT	TD	7	0	0	7JAI_2DT
Goat	L2	7	C1	T3	2DT	TD	8	0	0	7JAI_2DT
Goat	L2	7	C1	T3	2DT	TD	9	0	0	7JAI_2DT
Goat	L2	7	C1	T2	2DT	TD	1	0	0	7JAI_2DT
Goat	L2	7	C1	T2	2DT	TD	2	0	0	7JAI_2DT
Goat	L2	7	C1	T2	2DT	TD	3	0	0	7JAI_2DT
Goat	L2	7	C1	T2	2DT	TD	4	0	0	7JAI_2DT
Goat	L2	7	C1	T2	2DT	TD	5	0	0	7JAI_2DT
Goat	L2	7	C1	T2	2DT	TD	6	0	0	7JAI_2DT
Goat	L2	7	C1	T2	2DT	TD	7	0	0	7JAI_2DT
Goat	L2	7	C1	T2	2DT	TD	8	0	0	7JAI_2DT
Goat	L2	7	C1	T2	2DT	TD	9	0	0	7JAI_2DT
Goat	L2	7	C1	T2	2DT	TD	10	0	0	7JAI_2DT
Goat	L2	7	C2	T2	Control	Control	1	0	0	7JAI_Control
Goat	L2	7	C2	T2	Control	Control	2	0	0	7JAI_Control
Goat	L2	7	C2	T2	Control	Control	3	0	0	7JAI_Control
Goat	L2	7	C2	T2	Control	Control	4	0	0	7JAI_Control
Goat	L2	7	C2	T2	Control	Control	5	143	1	7JAI_Control
Goat	L2	7	C2	T2	Control	Control	6	135	1	7JAI_Control
Goat	L2	7	C2	T2	Control	Control	7	164	1	7JAI_Control
Goat	L2	7	C2	T2	Control	Control	8	0	0	7JAI_Control
Goat	L2	7	C2	T2	Control	Control	9	77	1	7JAI_Control
Goat	L2	7	C2	T2	Control	Control	10	143	1	7JAI_Control
Goat	L2	7	C2	T3	Control	Control	1	0	0	7JAI_Control
Goat	L2	7	C2	T3	Control	Control	2	123	1	7JAI_Control
Goat	L2	7	C2	T3	Control	Control	3	117	1	7JAI_Control
Goat	L2	7	C2	T3	Control	Control	4	145	1	7JAI_Control
Goat	L2	7	C2	T3	Control	Control	5	0	0	7JAI_Control
Goat	L2	7	C2	T3	Control	Control	6	0	0	7JAI_Control
Goat	L2	7	C2	T3	Control	Control	7	160	1	7JAI_Control
Goat	L2	7	C2	T3	Control	Control	8	40	1	7JAI_Control
Goat	L2	7	C2	T3	Control	Control	9	0	0	7JAI_Control
Goat	L2	7	C2	T3	Control	Control	10	0	0	7JAI_Control
Goat	L1	2	C5	T4	2DT	TD	1	111	1	2JAI_2DT
Goat	L1	2	C5	T4	2DT	TD	2	0	0	2JAI_2DT
Goat	L1	2	C5	T4	2DT	TD	3	0	0	2JAI_2DT
Goat	L1	2	C5	T3	2DT	TD	1	0	0	2JAI_2DT
Goat	L1	2	C5	T3	2DT	TD	2	200	1	2JAI_2DT
Goat	L1	2	C5	T3	2DT	TD	3	0	0	2JAI_2DT
Goat	L1	2	C5	T3	2DT	TD	4	0	0	2JAI_2DT
Goat	L1	2	C5	T3	2DT	TD	5	0	0	2JAI_2DT
Goat	L1	2	C5	T3	2DT	TD	6	162	1	2JAI_2DT
Goat	L1	2	C5	T3	2DT	TD	7	176	1	2JAI_2DT
Goat	L1	2	C5	T3	2DT	TD	8	0	0	2JAI_2DT
Goat	L1	2	C6	T1	Control	Control	1	61	1	2JAI_Control
Goat	L1	2	C6	T1	Control	Control	2	212	1	2JAI_Control
Goat	L1	2	C6	T1	Control	Control	3	0	0	2JAI_Control
Goat	L1	2	C6	T1	Control	Control	4	118	1	2JAI_Control
Goat	L1	2	C6	T1	Control	Control	5	42	1	2JAI_Control
Goat	L1	2	C6	T1	Control	Control	6	62	1	2JAI_Control
Goat	L1	2	C6	T1	Control	Control	7	0	0	2JAI_Control
Goat	L1	2	C6	T1	Control	Control	8	109	1	2JAI_Control
Goat	L1	2	C6	T1	Control	Control	9	148	1	2JAI_Control
Goat	L1	2	C6	T2	Control	Control	1	50	1	2JAI_Control
Goat	L1	2	C6	T2	Control	Control	2	147	1	2JAI_Control
Goat	L1	2	C6	T2	Control	Control	3	230	1	2JAI_Control
Goat	L1	2	C6	T2	Control	Control	4	48	1	2JAI_Control
Goat	L1	2	C6	T2	Control	Control	5	103	1	2JAI_Control
Goat	L1	2	C6	T2	Control	Control	6	177	1	2JAI_Control
Goat	L1	2	C6	T2	Control	Control	7	79	1	2JAI_Control
Goat	L1	2	C6	T2	Control	Control	8	270	1	2JAI_Control
Goat	L1	2	C6	T2	Control	Control	9	54	1	2JAI_Control
Goat	L1	2	C6	T2	Control	Control	10	0	0	2JAI_Control
Goat	L2	7	C1	T1	2DT	TD	1	0	0	7JAI_2DT
Goat	L2	7	C1	T1	2DT	TD	2	0	0	7JAI_2DT
Goat	L2	7	C1	T1	2DT	TD	3	0	0	7JAI_2DT
Goat	L2	7	C1	T1	2DT	TD	4	0	0	7JAI_2DT
Goat	L2	7	C1	T1	2DT	TD	5	0	0	7JAI_2DT
Goat	L2	7	C1	T1	2DT	TD	6	0	0	7JAI_2DT
Goat	L2	7	C1	T1	2DT	TD	7	0	0	7JAI_2DT
Goat	L2	7	C1	T1	2DT	TD	8	0	0	7JAI_2DT
Goat	L2	7	C1	T1	2DT	TD	9	0	0	7JAI_2DT
Goat	L2	7	C1	T1	2DT	TD	10	0	0	7JAI_2DT
Goat	L1	2	C1	T4	2DT	TD	1	200	1	2JAI_2DT
Goat	L1	2	C1	T4	2DT	TD	2	0	0	2JAI_2DT
Goat	L1	2	C1	T4	2DT	TD	3	0	0	2JAI_2DT
Goat	L1	2	C1	T4	2DT	TD	4	0	0	2JAI_2DT
Goat	L1	2	C1	T4	2DT	TD	5	115	1	2JAI_2DT
Goat	L2	7	C4	T1	Control	Control	1	0	0	7JAI_Control
Goat	L2	7	C4	T1	Control	Control	2	0	0	7JAI_Control
Goat	L2	7	C4	T1	Control	Control	3	0	0	7JAI_Control
Goat	L2	7	C4	T1	Control	Control	4	209	1	7JAI_Control
Goat	L2	7	C4	T1	Control	Control	5	0	0	7JAI_Control
Goat	L2	7	C4	T1	Control	Control	6	0	0	7JAI_Control
Goat	L2	7	C4	T1	Control	Control	7	0	0	7JAI_Control
Goat	L2	7	C4	T1	Control	Control	8	0	0	7JAI_Control
Goat	L2	7	C4	T1	Control	Control	9	0	0	7JAI_Control
Goat	L2	7	C4	T1	Control	Control	10	0	0	7JAI_Control
Goat	L2	7	C3	T2	2DT	TD	1	0	0	7JAI_2DT
Goat	L2	7	C3	T2	2DT	TD	2	0	0	7JAI_2DT
Goat	L2	7	C3	T2	2DT	TD	3	0	0	7JAI_2DT
Goat	L2	7	C3	T2	2DT	TD	4	0	0	7JAI_2DT
Goat	L2	7	C3	T2	2DT	TD	5	0	0	7JAI_2DT
Goat	L2	7	C3	T2	2DT	TD	6	0	0	7JAI_2DT
Goat	L2	7	C3	T2	2DT	TD	7	0	0	7JAI_2DT
Goat	L2	7	C3	T2	2DT	TD	8	0	0	7JAI_2DT
Goat	L2	7	C3	T2	2DT	TD	9	0	0	7JAI_2DT
Goat	L2	7	C3	T2	2DT	TD	10	0	0	7JAI_2DT
Goat	L2	7	C3	T1	2DT	TD	1	0	0	7JAI_2DT
Goat	L2	7	C3	T1	2DT	TD	2	0	0	7JAI_2DT
Goat	L2	7	C3	T1	2DT	TD	3	0	0	7JAI_2DT
Goat	L2	7	C3	T1	2DT	TD	4	0	0	7JAI_2DT
Goat	L2	7	C3	T1	2DT	TD	5	42	1	7JAI_2DT
Goat	L2	7	C3	T1	2DT	TD	6	0	0	7JAI_2DT
Goat	L2	7	C3	T1	2DT	TD	7	0	0	7JAI_2DT
Goat	L2	7	C3	T1	2DT	TD	8	0	0	7JAI_2DT
Goat	L2	7	C3	T1	2DT	TD	9	0	0	7JAI_2DT
Goat	L2	7	C3	T1	2DT	TD	10	0	0	7JAI_2DT
Goat	L2	7	C2	T4	Control	Control	1	86	1	7JAI_Control
Goat	L2	7	C2	T4	Control	Control	2	0	0	7JAI_Control
Goat	L2	7	C2	T4	Control	Control	3	152	1	7JAI_Control
Goat	L2	7	C2	T4	Control	Control	4	83	1	7JAI_Control
Goat	L2	7	C2	T4	Control	Control	5	108	1	7JAI_Control
Goat	L2	7	C2	T4	Control	Control	6	31	1	7JAI_Control
Goat	L2	7	C2	T4	Control	Control	7	119	1	7JAI_Control
Goat	L2	7	C2	T4	Control	Control	8	0	0	7JAI_Control
Goat	L2	7	C2	T4	Control	Control	9	45	1	7JAI_Control
Goat	L2	7	C2	T4	Control	Control	10	0	0	7JAI_Control
Goat	L2	7	C2	T4	Control	Control	11	78	1	7JAI_Control
Goat	L1	2	C5	T2	2DT	TD	1	116	1	2JAI_2DT
Goat	L1	2	C5	T2	2DT	TD	2	84	1	2JAI_2DT
Goat	L1	2	C5	T2	2DT	TD	3	0	0	2JAI_2DT
Goat	L1	2	C5	T2	2DT	TD	4	0	0	2JAI_2DT
Goat	L1	2	C5	T2	2DT	TD	5	0	0	2JAI_2DT
Goat	L1	2	C5	T2	2DT	TD	6	0	0	2JAI_2DT
Goat	L1	2	C5	T2	2DT	TD	7	29	1	2JAI_2DT
Goat	L1	2	C5	T2	2DT	TD	8	49	1	2JAI_2DT
Goat	L1	2	C5	T2	2DT	TD	9	249	1	2JAI_2DT
Goat	L1	2	C5	T2	2DT	TD	10	0	0	2JAI_2DT
Goat	L1	2	C5	T1	2DT	TD	1	135	1	2JAI_2DT
Goat	L1	2	C5	T1	2DT	TD	2	0	0	2JAI_2DT
Goat	L1	2	C5	T1	2DT	TD	3	131	1	2JAI_2DT
Goat	L1	2	C5	T1	2DT	TD	4	150	1	2JAI_2DT
Goat	L1	2	C5	T1	2DT	TD	5	107	1	2JAI_2DT
Goat	L1	2	C5	T1	2DT	TD	6	30	1	2JAI_2DT
Goat	L1	2	C5	T1	2DT	TD	7	132	1	2JAI_2DT
Goat	L1	2	C5	T1	2DT	TD	8	114	1	2JAI_2DT
Goat	L1	2	C5	T1	2DT	TD	9	163	1	2JAI_2DT
Goat	L1	2	C5	T1	2DT	TD	10	0	0	2JAI_2DT
Goat	L1	2	C4	T2	Control	Control	1	0	0	2JAI_Control
Goat	L1	2	C4	T2	Control	Control	2	0	0	2JAI_Control
Goat	L1	2	C4	T2	Control	Control	3	0	0	2JAI_Control
Goat	L1	2	C4	T2	Control	Control	4	0	0	2JAI_Control
Goat	L1	2	C4	T2	Control	Control	5	0	0	2JAI_Control
Goat	L1	2	C4	T2	Control	Control	6	106	1	2JAI_Control
Goat	L1	2	C4	T2	Control	Control	7	124	1	2JAI_Control
Goat	L1	2	C4	T1	Control	Control	1	0	0	2JAI_Control
Goat	L1	2	C4	T1	Control	Control	2	0	0	2JAI_Control
Goat	L1	2	C4	T1	Control	Control	3	108	1	2JAI_Control
Goat	L1	2	C4	T1	Control	Control	4	80	1	2JAI_Control
Goat	L1	2	C4	T1	Control	Control	5	0	0	2JAI_Control
Goat	L1	2	C4	T1	Control	Control	6	0	0	2JAI_Control
Goat	L1	2	C4	T1	Control	Control	7	127	1	2JAI_Control
Goat	L1	2	C4	T1	Control	Control	8	80	1	2JAI_Control
Goat	L1	2	C4	T1	Control	Control	9	35	1	2JAI_Control
Goat	L1	2	C4	T1	Control	Control	10	123	1	2JAI_Control
Goat	L0	0	C6	T1	Control	Control	1	0	0	0JAI_Control
Goat	L0	0	C6	T1	Control	Control	2	0	0	0JAI_Control
Goat	L0	0	C6	T1	Control	Control	3	161	1	0JAI_Control
Goat	L0	0	C6	T1	Control	Control	4	274	1	0JAI_Control
Goat	L0	0	C6	T1	Control	Control	5	215	1	0JAI_Control
Goat	L0	0	C6	T1	Control	Control	6	228	1	0JAI_Control
Goat	L0	0	C6	T1	Control	Control	7	147	1	0JAI_Control
Goat	L0	0	C6	T1	Control	Control	8	266	1	0JAI_Control
Goat	L0	0	C6	T1	Control	Control	9	35	1	0JAI_Control
Goat	L0	0	C6	T1	Control	Control	10	136	1	0JAI_Control
Goat	L0	0	C6	T2	Control	Control	1	76	1	0JAI_Control
Goat	L0	0	C6	T2	Control	Control	2	81	1	0JAI_Control
Goat	L0	0	C6	T2	Control	Control	3	146	1	0JAI_Control
Goat	L0	0	C6	T2	Control	Control	4	0	0	0JAI_Control
Goat	L0	0	C6	T2	Control	Control	5	172	1	0JAI_Control
Goat	L0	0	C6	T2	Control	Control	6	235	1	0JAI_Control
Goat	L0	0	C6	T2	Control	Control	7	199	1	0JAI_Control
Goat	L0	0	C6	T2	Control	Control	8	248	1	0JAI_Control
Goat	L0	0	C6	T2	Control	Control	9	182	1	0JAI_Control
Goat	L0	0	C6	T2	Control	Control	10	141	1	0JAI_Control
Goat	L0	0	C6	T3	Control	Control	1	232	1	0JAI_Control
Goat	L0	0	C6	T3	Control	Control	2	0	0	0JAI_Control
Goat	L0	0	C6	T3	Control	Control	3	196	1	0JAI_Control
Goat	L0	0	C6	T3	Control	Control	4	150	1	0JAI_Control
Goat	L0	0	C6	T3	Control	Control	5	267	1	0JAI_Control
Goat	L0	0	C6	T3	Control	Control	6	281	1	0JAI_Control
Goat	L0	0	C6	T3	Control	Control	7	129	1	0JAI_Control
Goat	L0	0	C6	T3	Control	Control	8	112	1	0JAI_Control
Goat	L0	0	C6	T3	Control	Control	9	179	1	0JAI_Control
Goat	L0	0	C6	T3	Control	Control	10	91	1	0JAI_Control
Goat	L0	0	C6	T4	Control	Control	1	4	1	0JAI_Control
Goat	L0	0	C6	T4	Control	Control	2	189	1	0JAI_Control
Goat	L0	0	C6	T4	Control	Control	3	140	1	0JAI_Control
Goat	L0	0	C6	T4	Control	Control	4	238	1	0JAI_Control
Goat	L0	0	C6	T4	Control	Control	5	154	1	0JAI_Control
Goat	L0	0	C6	T4	Control	Control	6	58	1	0JAI_Control
Goat	L0	0	C6	T4	Control	Control	7	202	1	0JAI_Control
Goat	L0	0	C6	T4	Control	Control	8	177	1	0JAI_Control
Goat	L0	0	C6	T4	Control	Control	9	169	1	0JAI_Control
Goat	L0	0	C6	T4	Control	Control	10	110	1	0JAI_Control
Goat	L1	2	C1	T1	2DT	TD	1	0	0	2JAI_2DT
Goat	L1	2	C1	T1	2DT	TD	2	0	0	2JAI_2DT
Goat	L1	2	C1	T1	2DT	TD	3	153	1	2JAI_2DT
Goat	L1	2	C1	T1	2DT	TD	4	20	1	2JAI_2DT
Goat	L1	2	C1	T1	2DT	TD	5	0	0	2JAI_2DT
Goat	L1	2	C1	T1	2DT	TD	6	0	0	2JAI_2DT
Goat	L1	2	C1	T1	2DT	TD	7	0	0	2JAI_2DT
Goat	L1	2	C1	T1	2DT	TD	8	0	0	2JAI_2DT
Goat	L1	2	C1	T1	2DT	TD	9	70	1	2JAI_2DT
Goat	L1	2	C1	T1	2DT	TD	10	0	0	2JAI_2DT
Goat	L1	2	C1	T1	2DT	TD	11	0	0	2JAI_2DT
Goat	L1	2	C1	T1	2DT	TD	12	111	1	2JAI_2DT
Goat	L1	2	C1	T1	2DT	TD	13	0	0	2JAI_2DT
Goat	L1	2	C2	T1	Control	Control	1	0	0	2JAI_Control
Goat	L1	2	C2	T1	Control	Control	2	0	0	2JAI_Control
Goat	L1	2	C2	T1	Control	Control	3	112	1	2JAI_Control
Goat	L1	2	C2	T1	Control	Control	4	88	1	2JAI_Control
Goat	L1	2	C2	T1	Control	Control	5	0	0	2JAI_Control
Goat	L1	2	C2	T1	Control	Control	6	0	0	2JAI_Control
Goat	L1	2	C2	T1	Control	Control	7	128	1	2JAI_Control
Goat	L1	2	C2	T1	Control	Control	8	126	1	2JAI_Control
Goat	L1	2	C2	T1	Control	Control	9	144	1	2JAI_Control
Goat	L1	2	C2	T1	Control	Control	10	163	1	2JAI_Control
Goat	L0	0	C2	T2	Control	Control	1	0	0	0JAI_Control
Goat	L0	0	C2	T2	Control	Control	2	143	1	0JAI_Control
Goat	L0	0	C2	T2	Control	Control	3	0	0	0JAI_Control
Goat	L0	0	C2	T2	Control	Control	4	102	1	0JAI_Control
Goat	L0	0	C2	T2	Control	Control	5	90	1	0JAI_Control
Goat	L0	0	C2	T2	Control	Control	6	0	0	0JAI_Control
Goat	L0	0	C2	T2	Control	Control	7	0	0	0JAI_Control
Goat	L0	0	C2	T2	Control	Control	8	0	0	0JAI_Control
Goat	L0	0	C4	T4	Control	Control	1	0	0	0JAI_Control
Goat	L0	0	C4	T4	Control	Control	2	0	0	0JAI_Control
Goat	L0	0	C4	T4	Control	Control	3	0	0	0JAI_Control
Goat	L0	0	C4	T4	Control	Control	4	163	1	0JAI_Control
Goat	L0	0	C4	T4	Control	Control	5	0	0	0JAI_Control
Goat	L0	0	C4	T4	Control	Control	6	139	1	0JAI_Control
Goat	L0	0	C4	T4	Control	Control	7	242	1	0JAI_Control
Goat	L0	0	C4	T4	Control	Control	8	0	0	0JAI_Control
Goat	L0	0	C4	T4	Control	Control	9	0	0	0JAI_Control
Goat	L0	0	C4	T4	Control	Control	10	144	1	0JAI_Control
Goat	L0	0	C5	T5	Control	TD	1	137	1	0JAI_Control
Goat	L0	0	C5	T5	Control	TD	2	70	1	0JAI_Control
Goat	L0	0	C5	T5	Control	TD	3	0	0	0JAI_Control
Goat	L0	0	C5	T5	Control	TD	4	83	1	0JAI_Control
Goat	L0	0	C5	T5	Control	TD	5	104	1	0JAI_Control
Goat	L0	0	C5	T5	Control	TD	6	162	1	0JAI_Control
Goat	L0	0	C5	T5	Control	TD	7	207	1	0JAI_Control
Goat	L0	0	C5	T5	Control	TD	8	132	1	0JAI_Control
Goat	L0	0	C5	T5	Control	TD	9	204	1	0JAI_Control
Goat	L0	0	C5	T5	Control	TD	10	317	1	0JAI_Control
Goat	L0	0	C5	T2	Control	TD	1	69	1	0JAI_Control
Goat	L0	0	C5	T2	Control	TD	2	132	1	0JAI_Control
Goat	L0	0	C5	T2	Control	TD	3	0	0	0JAI_Control
Goat	L0	0	C5	T2	Control	TD	4	128	1	0JAI_Control
Goat	L0	0	C5	T2	Control	TD	5	133	1	0JAI_Control
Goat	L0	0	C5	T2	Control	TD	6	117	1	0JAI_Control
Goat	L0	0	C5	T2	Control	TD	7	174	1	0JAI_Control
Goat	L0	0	C5	T2	Control	TD	8	81	1	0JAI_Control
Goat	L0	0	C5	T2	Control	TD	9	89	1	0JAI_Control
Goat	L0	0	C5	T2	Control	TD	10	199	1	0JAI_Control
Goat	L0	0	C5	T3	Control	TD	1	144	1	0JAI_Control
Goat	L0	0	C5	T3	Control	TD	2	145	1	0JAI_Control
Goat	L0	0	C5	T3	Control	TD	3	117	1	0JAI_Control
Goat	L0	0	C5	T3	Control	TD	4	137	1	0JAI_Control
Goat	L0	0	C5	T3	Control	TD	5	297	1	0JAI_Control
Goat	L0	0	C5	T3	Control	TD	6	0	0	0JAI_Control
Goat	L0	0	C5	T3	Control	TD	7	89	1	0JAI_Control
Goat	L0	0	C5	T3	Control	TD	8	137	1	0JAI_Control
Goat	L0	0	C5	T3	Control	TD	9	248	1	0JAI_Control
Goat	L0	0	C5	T3	Control	TD	10	109	1	0JAI_Control
Goat	L0	0	C5	T4	Control	TD	1	170	1	0JAI_Control
Goat	L0	0	C5	T4	Control	TD	2	59	1	0JAI_Control
Goat	L0	0	C5	T4	Control	TD	3	130	1	0JAI_Control
Goat	L0	0	C5	T4	Control	TD	4	19	1	0JAI_Control
Goat	L0	0	C5	T4	Control	TD	5	70	1	0JAI_Control
Goat	L0	0	C5	T4	Control	TD	6	86	1	0JAI_Control
Goat	L0	0	C5	T4	Control	TD	7	49	1	0JAI_Control
Goat	L0	0	C5	T4	Control	TD	8	157	1	0JAI_Control
Goat	L0	0	C5	T4	Control	TD	9	72	1	0JAI_Control
Goat	L0	0	C5	T4	Control	TD	10	91	1	0JAI_Control
Goat	L1	2	C3	T1	2DT	TD	1	0	0	2JAI_2DT
Goat	L1	2	C3	T1	2DT	TD	2	156	1	2JAI_2DT
Goat	L1	2	C3	T1	2DT	TD	3	0	0	2JAI_2DT
Goat	L1	2	C3	T1	2DT	TD	4	105	1	2JAI_2DT
Goat	L1	2	C3	T1	2DT	TD	5	130	1	2JAI_2DT
Goat	L1	2	C3	T1	2DT	TD	6	111	1	2JAI_2DT
Goat	L1	2	C3	T1	2DT	TD	7	0	0	2JAI_2DT
Goat	L1	2	C3	T1	2DT	TD	8	104	1	2JAI_2DT
Goat	L1	2	C3	T1	2DT	TD	9	0	0	2JAI_2DT
Goat	L1	2	C3	T1	2DT	TD	10	0	0	2JAI_2DT
Goat	L1	2	C3	T1	2DT	TD	11	33	1	2JAI_2DT
Goat	L1	2	C3	T1	2DT	TD	12	0	0	2JAI_2DT
Goat	L1	2	C3	T1	2DT	TD	13	0	0	2JAI_2DT
Goat	L1	2	C6	T3	Control	Control	1	101	1	2JAI_Control
Goat	L1	2	C6	T3	Control	Control	2	104	1	2JAI_Control
Goat	L1	2	C6	T3	Control	Control	3	0	0	2JAI_Control
Goat	L1	2	C6	T3	Control	Control	4	170	1	2JAI_Control
Goat	L1	2	C6	T3	Control	Control	5	113	1	2JAI_Control
Goat	L1	2	C6	T3	Control	Control	6	0	0	2JAI_Control
Goat	L1	2	C6	T3	Control	Control	7	147	1	2JAI_Control
Goat	L1	2	C6	T3	Control	Control	8	0	0	2JAI_Control
Goat	L1	2	C6	T3	Control	Control	9	109	1	2JAI_Control
Goat	L1	2	C6	T3	Control	Control	10	143	1	2JAI_Control
Goat	L1	2	C2	T3	Control	Control	1	163	1	2JAI_Control
Goat	L1	2	C2	T3	Control	Control	2	87	1	2JAI_Control
Goat	L1	2	C2	T3	Control	Control	3	125	1	2JAI_Control
Goat	L1	2	C2	T2	Control	Control	1	92	1	2JAI_Control
Goat	L1	2	C2	T2	Control	Control	2	0	0	2JAI_Control
Goat	L1	2	C2	T2	Control	Control	3	86	1	2JAI_Control
Goat	L1	2	C2	T2	Control	Control	4	0	0	2JAI_Control
Goat	L1	2	C2	T2	Control	Control	5	95	1	2JAI_Control
Goat	L1	2	C2	T2	Control	Control	6	0	0	2JAI_Control
Goat	L1	2	C2	T2	Control	Control	7	0	0	2JAI_Control
Goat	L1	2	C2	T2	Control	Control	8	54	1	2JAI_Control
Goat	L1	2	C2	T2	Control	Control	9	0	0	2JAI_Control
Goat	L1	2	C2	T2	Control	Control	10	109	1	2JAI_Control
Goat	L0	0	C2	T1	Control	Control	1	0	0	0JAI_Control
Goat	L0	0	C2	T1	Control	Control	2	0	0	0JAI_Control
Goat	L0	0	C2	T1	Control	Control	3	0	0	0JAI_Control
Goat	L0	0	C2	T1	Control	Control	4	88	1	0JAI_Control
Goat	L0	0	C2	T1	Control	Control	5	118	1	0JAI_Control
Goat	L0	0	C2	T1	Control	Control	6	0	0	0JAI_Control
Goat	L0	0	C2	T1	Control	Control	7	158	1	0JAI_Control
Goat	L0	0	C2	T1	Control	Control	8	84	1	0JAI_Control
Goat	L0	0	C2	T1	Control	Control	9	102	1	0JAI_Control
Goat	L0	0	C2	T1	Control	Control	10	0	0	0JAI_Control
Goat	L0	0	C2	T3	Control	Control	1	0	0	0JAI_Control
Goat	L0	0	C2	T3	Control	Control	2	0	0	0JAI_Control
Goat	L0	0	C2	T3	Control	Control	3	90	1	0JAI_Control
Goat	L0	0	C2	T3	Control	Control	4	0	0	0JAI_Control
Goat	L0	0	C2	T3	Control	Control	5	0	0	0JAI_Control
Goat	L0	0	C2	T3	Control	Control	6	34	1	0JAI_Control
Goat	L0	0	C2	T3	Control	Control	7	0	0	0JAI_Control
Goat	L0	0	C2	T3	Control	Control	8	0	0	0JAI_Control
Goat	L0	0	C2	T3	Control	Control	9	2	1	0JAI_Control
Goat	L0	0	C2	T3	Control	Control	10	27	1	0JAI_Control
Goat	L0	0	C2	T4	Control	Control	1	8	1	0JAI_Control
Goat	L0	0	C2	T4	Control	Control	2	0	0	0JAI_Control
Goat	L0	0	C2	T4	Control	Control	3	75	1	0JAI_Control
Goat	L0	0	C2	T4	Control	Control	4	112	1	0JAI_Control
Goat	L0	0	C2	T4	Control	Control	5	0	0	0JAI_Control
Goat	L0	0	C2	T4	Control	Control	6	123	1	0JAI_Control
Goat	L0	0	C2	T4	Control	Control	7	157	1	0JAI_Control
Goat	L0	0	C2	T4	Control	Control	8	135	1	0JAI_Control
Goat	L0	0	C2	T4	Control	Control	9	0	0	0JAI_Control
Goat	L0	0	C2	T4	Control	Control	10	106	1	0JAI_Control
Goat	L0	0	C3	T1	Control	TD	1	49	1	0JAI_Control
Goat	L0	0	C3	T1	Control	TD	2	234	1	0JAI_Control
Goat	L0	0	C3	T1	Control	TD	3	208	1	0JAI_Control
Goat	L0	0	C3	T1	Control	TD	4	0	0	0JAI_Control
Goat	L0	0	C3	T1	Control	TD	5	173	1	0JAI_Control
Goat	L0	0	C3	T1	Control	TD	6	243	1	0JAI_Control
Goat	L0	0	C3	T1	Control	TD	7	0	0	0JAI_Control
Goat	L0	0	C3	T1	Control	TD	8	224	1	0JAI_Control
Goat	L0	0	C3	T1	Control	TD	9	195	1	0JAI_Control
Goat	L0	0	C3	T1	Control	TD	10	147	1	0JAI_Control
Goat	L0	0	C3	T2	Control	TD	1	147	1	0JAI_Control
Goat	L0	0	C3	T2	Control	TD	2	168	1	0JAI_Control
Goat	L0	0	C3	T2	Control	TD	3	168	1	0JAI_Control
Goat	L0	0	C3	T2	Control	TD	4	0	0	0JAI_Control
Goat	L0	0	C3	T2	Control	TD	5	122	1	0JAI_Control
Goat	L0	0	C3	T2	Control	TD	6	122	1	0JAI_Control
Goat	L0	0	C3	T2	Control	TD	7	198	1	0JAI_Control
Goat	L0	0	C3	T2	Control	TD	8	187	1	0JAI_Control
Goat	L0	0	C3	T2	Control	TD	9	55	1	0JAI_Control
Goat	L0	0	C4	T3	Control	Control	1	155	1	0JAI_Control
Goat	L0	0	C4	T3	Control	Control	2	131	1	0JAI_Control
Goat	L0	0	C4	T3	Control	Control	3	73	1	0JAI_Control
Goat	L0	0	C4	T3	Control	Control	4	0	0	0JAI_Control
Goat	L0	0	C4	T3	Control	Control	5	193	1	0JAI_Control
Goat	L0	0	C4	T3	Control	Control	6	196	1	0JAI_Control
Goat	L0	0	C4	T3	Control	Control	7	0	0	0JAI_Control
Goat	L0	0	C4	T3	Control	Control	8	0	0	0JAI_Control
Goat	L0	0	C4	T3	Control	Control	9	151	1	0JAI_Control
Goat	L0	0	C4	T3	Control	Control	10	80	1	0JAI_Control
Goat	L0	0	C1	T4	Control	TD	1	132	1	0JAI_Control
Goat	L0	0	C1	T4	Control	TD	2	99	1	0JAI_Control
Goat	L0	0	C1	T4	Control	TD	3	8	1	0JAI_Control
Goat	L0	0	C1	T4	Control	TD	4	0	0	0JAI_Control
Goat	L0	0	C1	T4	Control	TD	5	95	1	0JAI_Control
Goat	L0	0	C1	T4	Control	TD	6	0	0	0JAI_Control
Goat	L0	0	C1	T4	Control	TD	7	0	0	0JAI_Control
Goat	L0	0	C1	T4	Control	TD	8	137	1	0JAI_Control
Goat	L0	0	C1	T4	Control	TD	9	0	0	0JAI_Control
Goat	L0	0	C1	T3	Control	TD	1	189	1	0JAI_Control
Goat	L0	0	C1	T3	Control	TD	2	163	1	0JAI_Control
Goat	L0	0	C1	T3	Control	TD	3	5	1	0JAI_Control
Goat	L0	0	C1	T3	Control	TD	4	215	1	0JAI_Control
Goat	L0	0	C1	T3	Control	TD	5	94	1	0JAI_Control
Goat	L0	0	C1	T3	Control	TD	6	0	0	0JAI_Control
Goat	L0	0	C1	T3	Control	TD	7	0	0	0JAI_Control
Goat	L0	0	C1	T3	Control	TD	8	206	1	0JAI_Control
Goat	L0	0	C1	T3	Control	TD	9	133	1	0JAI_Control
Goat	L0	0	C1	T3	Control	TD	10	177	1	0JAI_Control
Goat	L0	0	C1	T2	Control	TD	1	147	1	0JAI_Control
Goat	L0	0	C1	T2	Control	TD	2	0	0	0JAI_Control
Goat	L0	0	C1	T2	Control	TD	3	0	0	0JAI_Control
Goat	L0	0	C1	T2	Control	TD	4	0	0	0JAI_Control
Goat	L0	0	C1	T2	Control	TD	5	0	0	0JAI_Control
Goat	L0	0	C1	T2	Control	TD	6	237	1	0JAI_Control
Goat	L0	0	C1	T2	Control	TD	7	116	1	0JAI_Control
Goat	L0	0	C1	T2	Control	TD	8	0	0	0JAI_Control
Goat	L0	0	C1	T2	Control	TD	9	0	0	0JAI_Control
Goat	L0	0	C1	T1	Control	TD	1	0	0	0JAI_Control
Goat	L0	0	C1	T1	Control	TD	2	58	1	0JAI_Control
Goat	L0	0	C1	T1	Control	TD	3	40	1	0JAI_Control
Goat	L0	0	C1	T1	Control	TD	4	0	0	0JAI_Control
Goat	L0	0	C1	T1	Control	TD	5	0	0	0JAI_Control
Goat	L0	0	C1	T1	Control	TD	6	101	1	0JAI_Control
Goat	L0	0	C1	T1	Control	TD	7	0	0	0JAI_Control
Goat	L0	0	C1	T1	Control	TD	8	0	0	0JAI_Control
Goat	L0	0	C1	T1	Control	TD	9	132	1	0JAI_Control
Goat	L0	0	C1	T1	Control	TD	10	189	1	0JAI_Control
Goat	L0	0	C3	T3	Control	TD	1	0	0	0JAI_Control
Goat	L0	0	C3	T3	Control	TD	2	156	1	0JAI_Control
Goat	L0	0	C3	T3	Control	TD	3	171	1	0JAI_Control
Goat	L0	0	C3	T3	Control	TD	4	0	0	0JAI_Control
Goat	L0	0	C3	T3	Control	TD	5	215	1	0JAI_Control
Goat	L0	0	C3	T3	Control	TD	6	255	1	0JAI_Control
Goat	L0	0	C3	T3	Control	TD	7	0	0	0JAI_Control
Goat	L0	0	C3	T3	Control	TD	8	183	1	0JAI_Control
Goat	L0	0	C3	T3	Control	TD	9	256	1	0JAI_Control
Goat	L0	0	C3	T3	Control	TD	10	0	0	0JAI_Control
Goat	L0	0	C4	T1	Control	Control	1	0	0	0JAI_Control
Goat	L0	0	C4	T1	Control	Control	2	338	1	0JAI_Control
Goat	L0	0	C4	T1	Control	Control	3	0	0	0JAI_Control
Goat	L0	0	C4	T1	Control	Control	4	225	1	0JAI_Control
Goat	L0	0	C4	T1	Control	Control	5	333	1	0JAI_Control
Goat	L0	0	C4	T1	Control	Control	6	369	1	0JAI_Control
Goat	L0	0	C4	T1	Control	Control	7	0	0	0JAI_Control
Goat	L0	0	C4	T1	Control	Control	8	224	1	0JAI_Control
Goat	L0	0	C4	T1	Control	Control	9	253	1	0JAI_Control
Goat	L0	0	C4	T1	Control	Control	10	0	0	0JAI_Control
Goat	L0	0	C3	T4	Control	TD	1	0	0	0JAI_Control
Goat	L0	0	C3	T4	Control	TD	2	0	0	0JAI_Control
Goat	L0	0	C3	T4	Control	TD	3	136	1	0JAI_Control
Goat	L0	0	C3	T4	Control	TD	4	79	1	0JAI_Control
Goat	L0	0	C3	T4	Control	TD	5	300	1	0JAI_Control
Goat	L0	0	C3	T4	Control	TD	6	114	1	0JAI_Control
Goat	L0	0	C3	T4	Control	TD	7	160	1	0JAI_Control
Goat	L0	0	C3	T4	Control	TD	8	0	0	0JAI_Control
Goat	L0	0	C3	T4	Control	TD	9	293	1	0JAI_Control
Goat	L0	0	C3	T4	Control	TD	10	335	1	0JAI_Control
Goat	L0	0	C4	T2	Control	Control	1	109	1	0JAI_Control
Goat	L0	0	C4	T2	Control	Control	2	282	1	0JAI_Control
Goat	L0	0	C4	T2	Control	Control	3	0	0	0JAI_Control
Goat	L0	0	C4	T2	Control	Control	4	179	1	0JAI_Control
Goat	L0	0	C4	T2	Control	Control	5	142	1	0JAI_Control
Goat	L0	0	C4	T2	Control	Control	6	222	1	0JAI_Control
Goat	L0	0	C4	T2	Control	Control	7	300	1	0JAI_Control
Goat	L0	0	C4	T2	Control	Control	8	38	1	0JAI_Control
Goat	L0	0	C4	T2	Control	Control	9	297	1	0JAI_Control
Goat	L0	0	C4	T2	Control	Control	10	291	1	0JAI_Control
Sheep	L0	0	O2	3	Control	Control	1	83	1	0JAI_Control
Sheep	L0	0	O2	3	Control	Control	2	122	1	0JAI_Control
Sheep	L0	0	O2	3	Control	Control	3	174	1	0JAI_Control
Sheep	L0	0	O2	3	Control	Control	4	53	1	0JAI_Control
Sheep	L0	0	O2	3	Control	Control	5	193	1	0JAI_Control
Sheep	L0	0	O2	3	Control	Control	6	128	1	0JAI_Control
Sheep	L0	0	O2	3	Control	Control	7	306	1	0JAI_Control
Sheep	L0	0	O6	4	Control	Control	1	155	1	0JAI_Control
Sheep	L0	0	O6	4	Control	Control	2	0	0	0JAI_Control
Sheep	L0	0	O6	4	Control	Control	3	189	1	0JAI_Control
Sheep	L0	0	O6	4	Control	Control	4	0	0	0JAI_Control
Sheep	L0	0	O6	4	Control	Control	5	0	0	0JAI_Control
Sheep	L0	0	O6	4	Control	Control	6	132	1	0JAI_Control
Sheep	L0	0	O6	4	Control	Control	7	198	1	0JAI_Control
Sheep	L0	0	O6	4	Control	Control	8	356	1	0JAI_Control
Sheep	L0	0	O6	4	Control	Control	9	127	1	0JAI_Control
Sheep	L0	0	O6	4	Control	Control	10	0	0	0JAI_Control
Sheep	L0	0	O2	2	Control	Control	1	130	1	0JAI_Control
Sheep	L0	0	O2	2	Control	Control	2	6	1	0JAI_Control
Sheep	L0	0	O2	2	Control	Control	3	106	1	0JAI_Control
Sheep	L0	0	O2	2	Control	Control	4	288	1	0JAI_Control
Sheep	L0	0	O2	2	Control	Control	5	257	1	0JAI_Control
Sheep	L0	0	O2	2	Control	Control	6	129	1	0JAI_Control
Sheep	L0	0	O2	2	Control	Control	7	150	1	0JAI_Control
Sheep	L0	0	O2	2	Control	Control	8	206	1	0JAI_Control
Sheep	L0	0	O2	2	Control	Control	9	151	1	0JAI_Control
Sheep	L0	0	O2	2	Control	Control	10	165	1	0JAI_Control
Sheep	L0	0	O1	1	Control	TD	1	199	1	0JAI_Control
Sheep	L0	0	O1	1	Control	TD	2	62	1	0JAI_Control
Sheep	L0	0	O1	1	Control	TD	3	232	1	0JAI_Control
Sheep	L0	0	O1	1	Control	TD	4	150	1	0JAI_Control
Sheep	L0	0	O1	1	Control	TD	5	180	1	0JAI_Control
Sheep	L0	0	O1	1	Control	TD	6	250	1	0JAI_Control
Sheep	L0	0	O1	1	Control	TD	7	184	1	0JAI_Control
Sheep	L0	0	O1	1	Control	TD	8	136	1	0JAI_Control
Sheep	L0	0	O1	1	Control	TD	9	14	1	0JAI_Control
Sheep	L0	0	O1	1	Control	TD	10	135	1	0JAI_Control
Sheep	L0	0	O5	1	Control	TD	1	62	1	0JAI_Control
Sheep	L0	0	O5	1	Control	TD	2	332	1	0JAI_Control
Sheep	L0	0	O5	1	Control	TD	3	100	1	0JAI_Control
Sheep	L0	0	O5	1	Control	TD	4	263	1	0JAI_Control
Sheep	L0	0	O5	1	Control	TD	5	151	1	0JAI_Control
Sheep	L0	0	O5	1	Control	TD	6	147	1	0JAI_Control
Sheep	L0	0	O5	1	Control	TD	7	5	1	0JAI_Control
Sheep	L0	0	O5	1	Control	TD	8	145	1	0JAI_Control
Sheep	L0	0	O5	1	Control	TD	9	127	1	0JAI_Control
Sheep	L0	0	O5	1	Control	TD	10	172	1	0JAI_Control
Sheep	L0	0	O2	1	Control	Control	1	131	1	0JAI_Control
Sheep	L0	0	O2	1	Control	Control	2	59	1	0JAI_Control
Sheep	L0	0	O2	1	Control	Control	3	69	1	0JAI_Control
Sheep	L0	0	O2	1	Control	Control	4	113	1	0JAI_Control
Sheep	L0	0	O2	1	Control	Control	5	169	1	0JAI_Control
Sheep	L0	0	O2	1	Control	Control	6	100	1	0JAI_Control
Sheep	L0	0	O2	1	Control	Control	7	97	1	0JAI_Control
Sheep	L0	0	O2	1	Control	Control	8	130	1	0JAI_Control
Sheep	L0	0	O2	1	Control	Control	9	96	1	0JAI_Control
Sheep	L0	0	O2	1	Control	Control	10	82	1	0JAI_Control
Sheep	L0	0	O6	1	Control	Control	1	146	1	0JAI_Control
Sheep	L0	0	O6	1	Control	Control	2	93	1	0JAI_Control
Sheep	L0	0	O6	1	Control	Control	3	246	1	0JAI_Control
Sheep	L0	0	O6	1	Control	Control	4	207	1	0JAI_Control
Sheep	L0	0	O6	1	Control	Control	5	163	1	0JAI_Control
Sheep	L0	0	O6	1	Control	Control	6	30	1	0JAI_Control
Sheep	L0	0	O6	1	Control	Control	7	142	1	0JAI_Control
Sheep	L0	0	O6	1	Control	Control	8	243	1	0JAI_Control
Sheep	L0	0	O6	1	Control	Control	9	45	1	0JAI_Control
Sheep	L0	0	O6	1	Control	Control	10	221	1	0JAI_Control
Sheep	L0	0	O5	4	Control	TD	1	0	0	0JAI_Control
Sheep	L0	0	O5	4	Control	TD	2	136	1	0JAI_Control
Sheep	L0	0	O5	4	Control	TD	3	120	1	0JAI_Control
Sheep	L0	0	O5	4	Control	TD	4	66	1	0JAI_Control
Sheep	L0	0	O5	4	Control	TD	5	259	1	0JAI_Control
Sheep	L0	0	O5	4	Control	TD	6	241	1	0JAI_Control
Sheep	L0	0	O5	4	Control	TD	7	104	1	0JAI_Control
Sheep	L0	0	O5	4	Control	TD	8	178	1	0JAI_Control
Sheep	L0	0	O5	4	Control	TD	9	205	1	0JAI_Control
Sheep	L0	0	O5	4	Control	TD	10	113	1	0JAI_Control
Sheep	L0	0	O5	4	Control	TD	11	245	1	0JAI_Control
Sheep	L0	0	O1	4	Control	TD	1	0	0	0JAI_Control
Sheep	L0	0	O1	4	Control	TD	2	104	1	0JAI_Control
Sheep	L0	0	O1	4	Control	TD	3	149	1	0JAI_Control
Sheep	L0	0	O1	4	Control	TD	4	66	1	0JAI_Control
Sheep	L0	0	O1	4	Control	TD	5	55	1	0JAI_Control
Sheep	L0	0	O1	4	Control	TD	6	67	1	0JAI_Control
Sheep	L0	0	O1	4	Control	TD	7	71	1	0JAI_Control
Sheep	L0	0	O1	4	Control	TD	8	0	0	0JAI_Control
Sheep	L0	0	O1	4	Control	TD	9	46	1	0JAI_Control
Sheep	L0	0	O1	4	Control	TD	10	126	1	0JAI_Control
Sheep	L0	0	O5	3	Control	TD	1	0	0	0JAI_Control
Sheep	L0	0	O5	3	Control	TD	2	111	1	0JAI_Control
Sheep	L0	0	O5	3	Control	TD	3	0	0	0JAI_Control
Sheep	L0	0	O5	3	Control	TD	4	0	0	0JAI_Control
Sheep	L0	0	O5	3	Control	TD	5	188	1	0JAI_Control
Sheep	L0	0	O5	3	Control	TD	6	168	1	0JAI_Control
Sheep	L0	0	O5	3	Control	TD	7	86	1	0JAI_Control
Sheep	L0	0	O5	3	Control	TD	8	118	1	0JAI_Control
Sheep	L0	0	O5	3	Control	TD	9	64	1	0JAI_Control
Sheep	L0	0	O5	3	Control	TD	10	262	1	0JAI_Control
Sheep	L0	0	O1	2	Control	TD	1	104	1	0JAI_Control
Sheep	L0	0	O1	2	Control	TD	2	196	1	0JAI_Control
Sheep	L0	0	O1	2	Control	TD	3	197	1	0JAI_Control
Sheep	L0	0	O1	2	Control	TD	4	67	1	0JAI_Control
Sheep	L0	0	O1	2	Control	TD	5	109	1	0JAI_Control
Sheep	L0	0	O1	2	Control	TD	6	147	1	0JAI_Control
Sheep	L0	0	O1	2	Control	TD	7	140	1	0JAI_Control
Sheep	L0	0	O1	2	Control	TD	8	177	1	0JAI_Control
Sheep	L0	0	O1	2	Control	TD	9	107	1	0JAI_Control
Sheep	L0	0	O1	2	Control	TD	10	120	1	0JAI_Control
Sheep	L0	0	O3	1	Control	TD	1	150	1	0JAI_Control
Sheep	L0	0	O3	1	Control	TD	2	0	0	0JAI_Control
Sheep	L0	0	O3	1	Control	TD	3	157	1	0JAI_Control
Sheep	L0	0	O3	1	Control	TD	4	157	1	0JAI_Control
Sheep	L0	0	O3	1	Control	TD	5	220	1	0JAI_Control
Sheep	L0	0	O3	1	Control	TD	6	206	1	0JAI_Control
Sheep	L0	0	O3	1	Control	TD	7	190	1	0JAI_Control
Sheep	L0	0	O3	1	Control	TD	8	146	1	0JAI_Control
Sheep	L0	0	O3	1	Control	TD	9	90	1	0JAI_Control
Sheep	L0	0	O3	1	Control	TD	10	0	0	0JAI_Control
Sheep	L0	0	O5	2	Control	TD	1	112	1	0JAI_Control
Sheep	L0	0	O5	2	Control	TD	2	139	1	0JAI_Control
Sheep	L0	0	O5	2	Control	TD	3	114	1	0JAI_Control
Sheep	L0	0	O5	2	Control	TD	4	172	1	0JAI_Control
Sheep	L0	0	O5	2	Control	TD	5	142	1	0JAI_Control
Sheep	L0	0	O5	2	Control	TD	6	117	1	0JAI_Control
Sheep	L0	0	O5	2	Control	TD	7	223	1	0JAI_Control
Sheep	L0	0	O5	2	Control	TD	8	184	1	0JAI_Control
Sheep	L0	0	O5	2	Control	TD	9	150	1	0JAI_Control
Sheep	L0	0	O5	2	Control	TD	10	106	1	0JAI_Control
Sheep	L0	0	O1	3	Control	TD	1	149	1	0JAI_Control
Sheep	L0	0	O1	3	Control	TD	2	0	0	0JAI_Control
Sheep	L0	0	O1	3	Control	TD	3	0	0	0JAI_Control
Sheep	L0	0	O1	3	Control	TD	4	169	1	0JAI_Control
Sheep	L0	0	O1	3	Control	TD	5	120	1	0JAI_Control
Sheep	L0	0	O1	3	Control	TD	6	89	1	0JAI_Control
Sheep	L0	0	O1	3	Control	TD	7	133	1	0JAI_Control
Sheep	L0	0	O1	3	Control	TD	8	0	0	0JAI_Control
Sheep	L0	0	O1	3	Control	TD	9	62	1	0JAI_Control
Sheep	L0	0	O1	3	Control	TD	10	88	1	0JAI_Control
Sheep	L0	0	O3	2	Control	TD	1	187	1	0JAI_Control
Sheep	L0	0	O3	2	Control	TD	2	118	1	0JAI_Control
Sheep	L0	0	O3	2	Control	TD	3	138	1	0JAI_Control
Sheep	L0	0	O3	2	Control	TD	4	332	1	0JAI_Control
Sheep	L0	0	O3	2	Control	TD	5	138	1	0JAI_Control
Sheep	L0	0	O3	2	Control	TD	6	144	1	0JAI_Control
Sheep	L0	0	O3	2	Control	TD	7	98	1	0JAI_Control
Sheep	L0	0	O3	2	Control	TD	8	273	1	0JAI_Control
Sheep	L0	0	O6	3	Control	Control	1	170	1	0JAI_Control
Sheep	L0	0	O6	3	Control	Control	2	0	0	0JAI_Control
Sheep	L0	0	O6	3	Control	Control	3	91	1	0JAI_Control
Sheep	L0	0	O6	3	Control	Control	4	0	0	0JAI_Control
Sheep	L0	0	O6	3	Control	Control	5	84	1	0JAI_Control
Sheep	L0	0	O6	3	Control	Control	6	323	1	0JAI_Control
Sheep	L0	0	O6	3	Control	Control	7	22	1	0JAI_Control
Sheep	L0	0	O6	3	Control	Control	8	162	1	0JAI_Control
Sheep	L0	0	O6	3	Control	Control	9	91	1	0JAI_Control
Sheep	L0	0	O6	3	Control	Control	10	252	1	0JAI_Control
Sheep	L0	0	O6	2	Control	Control	1	100	1	0JAI_Control
Sheep	L0	0	O6	2	Control	Control	2	144	1	0JAI_Control
Sheep	L0	0	O6	2	Control	Control	3	102	1	0JAI_Control
Sheep	L0	0	O6	2	Control	Control	4	92	1	0JAI_Control
Sheep	L0	0	O6	2	Control	Control	5	39	1	0JAI_Control
Sheep	L0	0	O6	2	Control	Control	6	142	1	0JAI_Control
Sheep	L0	0	O6	2	Control	Control	7	154	1	0JAI_Control
Sheep	L0	0	O6	2	Control	Control	8	217	1	0JAI_Control
Sheep	L0	0	O6	2	Control	Control	9	158	1	0JAI_Control
Sheep	L0	0	O4	1	Control	Control	1	118	1	0JAI_Control
Sheep	L0	0	O4	1	Control	Control	2	140	1	0JAI_Control
Sheep	L0	0	O4	1	Control	Control	3	0	0	0JAI_Control
Sheep	L0	0	O4	1	Control	Control	4	96	1	0JAI_Control
Sheep	L0	0	O4	1	Control	Control	5	0	0	0JAI_Control
Sheep	L1	2	O5	1	DT	TD	1	0	0	2JAI_DT
Sheep	L1	2	O5	1	DT	TD	2	0	0	2JAI_DT
Sheep	L1	2	O5	1	DT	TD	3	33	1	2JAI_DT
Sheep	L1	2	O5	1	DT	TD	4	0	0	2JAI_DT
Sheep	L1	2	O5	1	DT	TD	5	124	1	2JAI_DT
Sheep	L1	2	O5	1	DT	TD	6	0	0	2JAI_DT
Sheep	L1	2	O5	1	DT	TD	7	38	1	2JAI_DT
Sheep	L1	2	O1	3	DT	TD	1	183	1	2JAI_DT
Sheep	L1	2	O1	3	DT	TD	2	0	0	2JAI_DT
Sheep	L1	2	O1	3	DT	TD	3	131	1	2JAI_DT
Sheep	L1	2	O1	3	DT	TD	4	147	1	2JAI_DT
Sheep	L1	2	O1	3	DT	TD	5	47	1	2JAI_DT
Sheep	L1	2	O1	3	DT	TD	6	124	1	2JAI_DT
Sheep	L1	2	O1	3	DT	TD	7	0	0	2JAI_DT
Sheep	L1	2	O1	3	DT	TD	8	88	1	2JAI_DT
Sheep	L1	2	O1	3	DT	TD	9	200	1	2JAI_DT
Sheep	L1	2	O3	1	DT	TD	1	0	0	2JAI_DT
Sheep	L1	2	O2	4	Control	Control	1	251	1	2JAI_Control
Sheep	L1	2	O2	4	Control	Control	2	0	0	2JAI_Control
Sheep	L1	2	O2	4	Control	Control	3	194	1	2JAI_Control
Sheep	L1	2	O2	4	Control	Control	4	44	1	2JAI_Control
Sheep	L1	2	O2	4	Control	Control	5	0	0	2JAI_Control
Sheep	L1	2	O2	4	Control	Control	6	146	1	2JAI_Control
Sheep	L1	2	O2	4	Control	Control	7	75	1	2JAI_Control
Sheep	L1	2	O2	4	Control	Control	8	102	1	2JAI_Control
Sheep	L1	2	O2	4	Control	Control	9	60	1	2JAI_Control
Sheep	L1	2	O2	4	Control	Control	10	168	1	2JAI_Control
Sheep	L1	2	O2	2	Control	Control	1	67	1	2JAI_Control
Sheep	L1	2	O2	2	Control	Control	2	186	1	2JAI_Control
Sheep	L1	2	O2	2	Control	Control	3	0	0	2JAI_Control
Sheep	L1	2	O2	2	Control	Control	4	0	0	2JAI_Control
Sheep	L1	2	O2	2	Control	Control	5	101	1	2JAI_Control
Sheep	L1	2	O2	2	Control	Control	6	47	1	2JAI_Control
Sheep	L1	2	O2	2	Control	Control	7	93	1	2JAI_Control
Sheep	L1	2	O2	2	Control	Control	8	75	1	2JAI_Control
Sheep	L1	2	O2	2	Control	Control	9	98	1	2JAI_Control
Sheep	L1	2	O2	2	Control	Control	10	76	1	2JAI_Control
Sheep	L1	2	O5	1	DT	TD	1	127	1	2JAI_DT
Sheep	L1	2	O5	1	DT	TD	2	104	1	2JAI_DT
Sheep	L1	2	O5	1	DT	TD	3	247	1	2JAI_DT
Sheep	L1	2	O5	1	DT	TD	4	99	1	2JAI_DT
Sheep	L1	2	O5	1	DT	TD	5	31	1	2JAI_DT
Sheep	L1	2	O5	1	DT	TD	6	114	1	2JAI_DT
Sheep	L1	2	O5	1	DT	TD	7	76	1	2JAI_DT
Sheep	L1	2	O5	1	DT	TD	8	70	1	2JAI_DT
Sheep	L1	2	O5	1	DT	TD	9	0	0	2JAI_DT
Sheep	L1	2	O5	1	DT	TD	10	67	1	2JAI_DT
Sheep	L1	2	O2	1	Control	Control	1	87	1	2JAI_Control
Sheep	L1	2	O2	1	Control	Control	2	97	1	2JAI_Control
Sheep	L1	2	O2	1	Control	Control	3	132	1	2JAI_Control
Sheep	L1	2	O2	1	Control	Control	4	80	1	2JAI_Control
Sheep	L1	2	O2	1	Control	Control	5	154	1	2JAI_Control
Sheep	L1	2	O2	1	Control	Control	6	167	1	2JAI_Control
Sheep	L1	2	O2	1	Control	Control	7	323	1	2JAI_Control
Sheep	L1	2	O2	1	Control	Control	8	155	1	2JAI_Control
Sheep	L1	2	O2	1	Control	Control	9	158	1	2JAI_Control
Sheep	L1	2	O6	3	Control	Control	1	53	1	2JAI_Control
Sheep	L1	2	O6	3	Control	Control	2	0	0	2JAI_Control
Sheep	L1	2	O6	3	Control	Control	3	66	1	2JAI_Control
Sheep	L1	2	O6	3	Control	Control	4	45	1	2JAI_Control
Sheep	L1	2	O6	3	Control	Control	5	96	1	2JAI_Control
Sheep	L1	2	O6	3	Control	Control	6	118	1	2JAI_Control
Sheep	L1	2	O6	3	Control	Control	7	84	1	2JAI_Control
Sheep	L1	2	O6	3	Control	Control	8	48	1	2JAI_Control
Sheep	L1	2	O1	1	DT	TD	1	0	0	2JAI_DT
Sheep	L1	2	O1	1	DT	TD	2	0	0	2JAI_DT
Sheep	L1	2	O1	1	DT	TD	3	0	0	2JAI_DT
Sheep	L1	2	O1	1	DT	TD	4	0	0	2JAI_DT
Sheep	L1	2	O1	1	DT	TD	5	26	1	2JAI_DT
Sheep	L1	2	O1	1	DT	TD	6	0	0	2JAI_DT
Sheep	L1	2	O1	1	DT	TD	7	0	0	2JAI_DT
Sheep	L1	2	O6	2	Control	Control	1	176	1	2JAI_Control
Sheep	L1	2	O6	2	Control	Control	2	0	0	2JAI_Control
Sheep	L1	2	O6	2	Control	Control	3	191	1	2JAI_Control
Sheep	L1	2	O6	2	Control	Control	4	149	1	2JAI_Control
Sheep	L1	2	O6	2	Control	Control	5	47	1	2JAI_Control
Sheep	L1	2	O6	2	Control	Control	6	96	1	2JAI_Control
Sheep	L1	2	O6	2	Control	Control	7	43	1	2JAI_Control
Sheep	L1	2	O6	2	Control	Control	8	73	1	2JAI_Control
Sheep	L1	2	O6	2	Control	Control	9	128	1	2JAI_Control
Sheep	L1	2	O6	2	Control	Control	10	70	1	2JAI_Control
Sheep	L2	7	O5	3	DT	TD	1	93	1	7JAI_DT
Sheep	L2	7	O5	3	DT	TD	2	0	0	7JAI_DT
Sheep	L2	7	O5	3	DT	TD	3	37	1	7JAI_DT
Sheep	L2	7	O5	3	DT	TD	4	0	0	7JAI_DT
Sheep	L2	7	O5	3	DT	TD	5	170	1	7JAI_DT
Sheep	L2	7	O5	3	DT	TD	6	96	1	7JAI_DT
Sheep	L2	7	O5	3	DT	TD	7	0	0	7JAI_DT
Sheep	L2	7	O2	2	Control	Control	1	85	1	7JAI_Control
Sheep	L2	7	O2	2	Control	Control	2	101	1	7JAI_Control
Sheep	L2	7	O2	2	Control	Control	3	309	1	7JAI_Control
Sheep	L2	7	O2	2	Control	Control	4	213	1	7JAI_Control
Sheep	L2	7	O2	2	Control	Control	5	69	1	7JAI_Control
Sheep	L2	7	O2	2	Control	Control	6	46	1	7JAI_Control
Sheep	L2	7	O2	2	Control	Control	7	0	0	7JAI_Control
Sheep	L2	7	O2	2	Control	Control	8	26	1	7JAI_Control
Sheep	L2	7	O2	2	Control	Control	9	161	1	7JAI_Control
Sheep	L2	7	O2	2	Control	Control	10	143	1	7JAI_Control
Sheep	L2	7	O2	1	Control	Control	1	67	1	7JAI_Control
Sheep	L2	7	O2	1	Control	Control	2	168	1	7JAI_Control
Sheep	L2	7	O2	1	Control	Control	3	188	1	7JAI_Control
Sheep	L2	7	O2	1	Control	Control	4	0	0	7JAI_Control
Sheep	L2	7	O2	1	Control	Control	5	276	1	7JAI_Control
Sheep	L2	7	O2	1	Control	Control	6	200	1	7JAI_Control
Sheep	L2	7	O2	1	Control	Control	7	0	0	7JAI_Control
Sheep	L2	7	O2	1	Control	Control	8	0	0	7JAI_Control
Sheep	L2	7	O2	1	Control	Control	9	103	1	7JAI_Control
Sheep	L2	7	O2	1	Control	Control	10	0	0	7JAI_Control
Sheep	L2	7	O2	4	Control	Control	1	97	1	7JAI_Control
Sheep	L2	7	O2	4	Control	Control	2	0	0	7JAI_Control
Sheep	L2	7	O2	4	Control	Control	3	0	0	7JAI_Control
Sheep	L2	7	O2	4	Control	Control	4	0	0	7JAI_Control
Sheep	L2	7	O2	4	Control	Control	5	131	1	7JAI_Control
Sheep	L2	7	O2	4	Control	Control	6	0	0	7JAI_Control
Sheep	L2	7	O2	4	Control	Control	7	198	1	7JAI_Control
Sheep	L2	7	O2	4	Control	Control	8	112	1	7JAI_Control
Sheep	L2	7	O2	4	Control	Control	9	128	1	7JAI_Control
Sheep	L2	7	O2	4	Control	Control	10	141	1	7JAI_Control
Sheep	L2	7	O2	1	Control	Control	1	17	1	7JAI_Control
Sheep	L2	7	O2	1	Control	Control	2	131	1	7JAI_Control
Sheep	L2	7	O2	1	Control	Control	3	0	0	7JAI_Control
Sheep	L2	7	O2	1	Control	Control	4	123	1	7JAI_Control
Sheep	L2	7	O2	1	Control	Control	5	129	1	7JAI_Control
Sheep	L2	7	O2	1	Control	Control	6	0	0	7JAI_Control
Sheep	L2	7	O2	1	Control	Control	7	77	1	7JAI_Control
Sheep	L2	7	O2	1	Control	Control	8	97	1	7JAI_Control
Sheep	L2	7	O2	1	Control	Control	9	51	1	7JAI_Control
Sheep	L2	7	O2	1	Control	Control	10	28	1	7JAI_Control
Sheep	L2	7	O3	1	DT	TD	1	0	0	7JAI_DT
Sheep	L2	7	O3	1	DT	TD	2	0	0	7JAI_DT
Sheep	L2	7	O3	1	DT	TD	3	0	0	7JAI_DT
Sheep	L2	7	O3	1	DT	TD	4	118	1	7JAI_DT
Sheep	L2	7	O3	1	DT	TD	5	0	0	7JAI_DT
Sheep	L2	7	O3	1	DT	TD	6	0	0	7JAI_DT
Sheep	L2	7	O3	1	DT	TD	7	0	0	7JAI_DT
Sheep	L2	7	O3	1	DT	TD	8	94	1	7JAI_DT
Sheep	L2	7	O3	1	DT	TD	9	0	0	7JAI_DT
Sheep	L2	7	O3	1	DT	TD	10	147	1	7JAI_DT
Sheep	L2	7	O2	3	Control	Control	1	171	1	7JAI_Control
Sheep	L2	7	O2	3	Control	Control	2	161	1	7JAI_Control
Sheep	L2	7	O2	3	Control	Control	3	112	1	7JAI_Control
Sheep	L2	7	O2	3	Control	Control	4	153	1	7JAI_Control
Sheep	L2	7	O2	3	Control	Control	5	112	1	7JAI_Control
Sheep	L2	7	O2	3	Control	Control	6	150	1	7JAI_Control
Sheep	L2	7	O2	3	Control	Control	7	1	1	7JAI_Control
Sheep	L2	7	O2	3	Control	Control	8	0	0	7JAI_Control
Sheep	L2	7	O2	3	Control	Control	9	195	1	7JAI_Control
Sheep	L2	7	O2	3	Control	Control	10	0	0	7JAI_Control
Sheep	L2	7	O3	2	DT	TD	1	5	1	7JAI_DT
Sheep	L2	7	O3	2	DT	TD	2	48	1	7JAI_DT
Sheep	L2	7	O3	2	DT	TD	3	0	0	7JAI_DT
Sheep	L2	7	O3	2	DT	TD	4	0	0	7JAI_DT
Sheep	L2	7	O3	2	DT	TD	5	89	1	7JAI_DT
Sheep	L2	7	O3	2	DT	TD	6	0	0	7JAI_DT
Sheep	L2	7	O2	2	Control	Control	1	0	0	7JAI_Control
Sheep	L2	7	O2	2	Control	Control	2	111	1	7JAI_Control
Sheep	L2	7	O2	2	Control	Control	3	115	1	7JAI_Control
Sheep	L2	7	O2	2	Control	Control	4	59	1	7JAI_Control
Sheep	L2	7	O2	2	Control	Control	5	27	1	7JAI_Control
Sheep	L2	7	O2	2	Control	Control	6	128	1	7JAI_Control
Sheep	L2	7	O2	2	Control	Control	7	128	1	7JAI_Control
Sheep	L2	7	O2	2	Control	Control	8	187	1	7JAI_Control
Sheep	L2	7	O2	2	Control	Control	9	139	1	7JAI_Control
Sheep	L2	7	O2	2	Control	Control	10	0	0	7JAI_Control
Sheep	L3	14	O2	2	Control	Control	1	0	0	14JAI_Control
Sheep	L3	14	O2	2	Control	Control	2	33	1	14JAI_Control
Sheep	L3	14	O2	2	Control	Control	3	0	0	14JAI_Control
Sheep	L3	14	O2	2	Control	Control	4	137	1	14JAI_Control
Sheep	L3	14	O2	2	Control	Control	5	160	1	14JAI_Control
Sheep	L3	14	O2	2	Control	Control	6	0	0	14JAI_Control
Sheep	L3	14	O2	2	Control	Control	7	151	1	14JAI_Control
Sheep	L3	14	O2	2	Control	Control	8	175	1	14JAI_Control
Sheep	L3	14	O2	2	Control	Control	9	155	1	14JAI_Control
Sheep	L3	14	O2	2	Control	Control	10	130	1	14JAI_Control
Sheep	L3	14	O2	2	Control	Control	11	97	1	14JAI_Control
Sheep	L3	14	O2	3	Control	Control	1	73	1	14JAI_Control
Sheep	L3	14	O2	3	Control	Control	2	62	1	14JAI_Control
Sheep	L3	14	O2	3	Control	Control	3	0	0	14JAI_Control
Sheep	L3	14	O2	3	Control	Control	4	0	0	14JAI_Control
Sheep	L3	14	O2	3	Control	Control	5	104	1	14JAI_Control
Sheep	L3	14	O2	3	Control	Control	6	115	1	14JAI_Control
Sheep	L3	14	O2	3	Control	Control	7	125	1	14JAI_Control
Sheep	L3	14	O2	3	Control	Control	8	37	1	14JAI_Control
Sheep	L3	14	O2	3	Control	Control	9	179	1	14JAI_Control
Sheep	L3	14	O2	3	Control	Control	10	0	0	14JAI_Control
Sheep	L3	14	O2	4	Control	Control	1	0	0	14JAI_Control
Sheep	L3	14	O2	4	Control	Control	2	0	0	14JAI_Control
Sheep	L3	14	O2	4	Control	Control	3	92	1	14JAI_Control
Sheep	L3	14	O2	4	Control	Control	4	0	0	14JAI_Control
Sheep	L3	14	O2	4	Control	Control	5	124	1	14JAI_Control
Sheep	L3	14	O2	4	Control	Control	6	0	0	14JAI_Control
Sheep	L3	14	O2	4	Control	Control	7	158	1	14JAI_Control
Sheep	L3	14	O2	4	Control	Control	8	98	1	14JAI_Control
Sheep	L3	14	O2	4	Control	Control	9	127	1	14JAI_Control
Sheep	L3	14	O2	4	Control	Control	10	0	0	14JAI_Control
Sheep	L3	14	O3	3	DT	TD	1	96	1	14JAI_DT
Sheep	L3	14	O3	3	DT	TD	2	74	1	14JAI_DT
Sheep	L3	14	O3	3	DT	TD	3	19	1	14JAI_DT
Sheep	L3	14	O3	3	DT	TD	4	0	0	14JAI_DT
Sheep	L3	14	O5	2	DT	TD	1	10	1	14JAI_DT
Sheep	L3	14	O5	2	DT	TD	2	52	1	14JAI_DT
Sheep	L3	14	O5	2	DT	TD	3	0	0	14JAI_DT
Sheep	L3	14	O5	2	DT	TD	4	0	0	14JAI_DT
Sheep	L3	14	O5	2	DT	TD	5	76	1	14JAI_DT
Sheep	L3	14	O5	2	DT	TD	6	77	1	14JAI_DT
Sheep	L3	14	O5	2	DT	TD	7	0	0	14JAI_DT
Sheep	L3	14	O5	2	DT	TD	8	143	1	14JAI_DT
Sheep	L3	14	O5	2	DT	TD	9	5	1	14JAI_DT
Sheep	L3	14	O5	2	DT	TD	10	202	1	14JAI_DT
Sheep	L3	14	O2	1	Control	Control	1	110	1	14JAI_Control
Sheep	L3	14	O2	1	Control	Control	2	114	1	14JAI_Control
Sheep	L3	14	O2	1	Control	Control	3	84	1	14JAI_Control
Sheep	L3	14	O2	1	Control	Control	4	131	1	14JAI_Control
Sheep	L3	14	O2	1	Control	Control	5	98	1	14JAI_Control
Sheep	L3	14	O2	1	Control	Control	6	0	0	14JAI_Control
Sheep	L3	14	O2	1	Control	Control	7	114	1	14JAI_Control
Sheep	L3	14	O2	1	Control	Control	8	85	1	14JAI_Control
Sheep	L3	14	O2	1	Control	Control	9	102	1	14JAI_Control
Sheep	L3	14	O2	1	Control	Control	10	119	1	14JAI_Control
Sheep	L3	14	O3	2	DT	TD	1	0	0	14JAI_DT
Sheep	L3	14	O3	2	DT	TD	2	73	1	14JAI_DT
Sheep	L3	14	O3	2	DT	TD	3	0	0	14JAI_DT
Sheep	L3	14	O3	2	DT	TD	4	0	0	14JAI_DT
Sheep	L3	14	O3	2	DT	TD	5	0	0	14JAI_DT
Sheep	L3	14	O3	2	DT	TD	6	0	0	14JAI_DT
Sheep	L3	14	O3	2	DT	TD	7	0	0	14JAI_DT
Sheep	L3	14	O3	2	DT	TD	8	0	0	14JAI_DT
Sheep	L3	14	O3	2	DT	TD	9	104	1	14JAI_DT
Sheep	L3	14	O3	2	DT	TD	10	120	1	14JAI_DT
Sheep	L3	14	O5	1	DT	TD	1	0	0	14JAI_DT
Sheep	L3	14	O5	1	DT	TD	2	159	1	14JAI_DT
Sheep	L3	14	O5	1	DT	TD	3	60	1	14JAI_DT
Sheep	L3	14	O5	1	DT	TD	4	70	1	14JAI_DT
Sheep	L3	14	O5	1	DT	TD	5	144	1	14JAI_DT
Sheep	L3	14	O5	1	DT	TD	6	118	1	14JAI_DT
Sheep	L3	14	O5	1	DT	TD	7	0	0	14JAI_DT
Sheep	L3	14	O5	1	DT	TD	8	0	0	14JAI_DT
Sheep	L3	14	O5	1	DT	TD	9	205	1	14JAI_DT
Sheep	L3	14	O5	1	DT	TD	10	140	1	14JAI_DT
Sheep	L3	14	O3	1	DT	TD	1	125	1	14JAI_DT
Sheep	L3	14	O3	1	DT	TD	2	72	1	14JAI_DT
Sheep	L3	14	O3	1	DT	TD	3	0	0	14JAI_DT
Sheep	L3	14	O3	1	DT	TD	4	0	0	14JAI_DT
Sheep	L3	14	O3	1	DT	TD	5	0	0	14JAI_DT
Sheep	L3	14	O3	1	DT	TD	6	0	0	14JAI_DT
Sheep	L3	14	O3	1	DT	TD	7	61	1	14JAI_DT
Sheep	L3	14	O3	1	DT	TD	8	127	1	14JAI_DT
Sheep	L3	14	O3	1	DT	TD	9	48	1	14JAI_DT
Sheep	L3	14	O3	1	DT	TD	10	158	1	14JAI_DT
Sheep	L3	14	O5	3	DT	TD	1	47	1	14JAI_DT
Sheep	L3	14	O5	3	DT	TD	2	88	1	14JAI_DT
Sheep	L3	14	O5	3	DT	TD	3	171	1	14JAI_DT
Sheep	L3	14	O5	3	DT	TD	4	11	1	14JAI_DT
Sheep	L3	14	O5	3	DT	TD	5	0	0	14JAI_DT
Sheep	L3	14	O5	3	DT	TD	6	0	0	14JAI_DT
Sheep	L3	14	O5	3	DT	TD	7	188	1	14JAI_DT
Sheep	L3	14	O5	3	DT	TD	8	11	1	14JAI_DT
Sheep	L3	14	O5	3	DT	TD	10	52	1	14JAI_DT
Sheep	L3	14	O5	4	DT	TD	1	0	0	14JAI_DT
Sheep	L3	14	O5	4	DT	TD	2	106	1	14JAI_DT
Sheep	L4	21	O2	1	Control	Control	1	141	1	21JAI_Control
Sheep	L4	21	O2	1	Control	Control	2	190	1	21JAI_Control
Sheep	L4	21	O2	1	Control	Control	3	0	0	21JAI_Control
Sheep	L4	21	O2	1	Control	Control	4	11	1	21JAI_Control
Sheep	L4	21	O2	1	Control	Control	5	129	1	21JAI_Control
Sheep	L4	21	O2	1	Control	Control	6	113	1	21JAI_Control
Sheep	L4	21	O2	1	Control	Control	7	75	1	21JAI_Control
Sheep	L4	21	O2	1	Control	Control	8	103	1	21JAI_Control
Sheep	L4	21	O2	1	Control	Control	9	36	1	21JAI_Control
Sheep	L4	21	O2	1	Control	Control	10	0	0	21JAI_Control
Sheep	L4	21	O2	2	Control	Control	1	181	1	21JAI_Control
Sheep	L4	21	O2	2	Control	Control	2	126	1	21JAI_Control
Sheep	L4	21	O2	2	Control	Control	3	266	1	21JAI_Control
Sheep	L4	21	O2	2	Control	Control	4	150	1	21JAI_Control
Sheep	L4	21	O2	2	Control	Control	5	173	1	21JAI_Control
Sheep	L4	21	O2	2	Control	Control	6	197	1	21JAI_Control
Sheep	L4	21	O2	2	Control	Control	7	71	1	21JAI_Control
Sheep	L4	21	O2	2	Control	Control	8	66	1	21JAI_Control
Sheep	L4	21	O2	2	Control	Control	9	145	1	21JAI_Control
Sheep	L4	21	O2	2	Control	Control	10	123	1	21JAI_Control
Sheep	L4	21	O3	3	DT	TD	1	138	1	21JAI_DT
Sheep	L4	21	O3	3	DT	TD	2	0	0	21JAI_DT
Sheep	L4	21	O3	3	DT	TD	3	0	0	21JAI_DT
Sheep	L4	21	O3	3	DT	TD	4	116	1	21JAI_DT
Sheep	L4	21	O3	3	DT	TD	5	62	1	21JAI_DT
Sheep	L4	21	O3	3	DT	TD	6	0	0	21JAI_DT
Sheep	L4	21	O3	3	DT	TD	7	0	0	21JAI_DT
Sheep	L4	21	O3	3	DT	TD	8	154	1	21JAI_DT
Sheep	L4	21	O3	3	DT	TD	9	27	1	21JAI_DT
Sheep	L4	21	O3	3	DT	TD	10	0	0	21JAI_DT
Sheep	L4	21	O2	4	Control	Control	1	0	0	21JAI_Control
Sheep	L4	21	O2	4	Control	Control	2	133	1	21JAI_Control
Sheep	L4	21	O2	4	Control	Control	3	0	0	21JAI_Control
Sheep	L4	21	O2	4	Control	Control	4	0	0	21JAI_Control
Sheep	L4	21	O2	4	Control	Control	5	152	1	21JAI_Control
Sheep	L4	21	O2	4	Control	Control	6	0	0	21JAI_Control
Sheep	L4	21	O2	4	Control	Control	7	226	1	21JAI_Control
Sheep	L4	21	O2	4	Control	Control	8	255	1	21JAI_Control
Sheep	L4	21	O2	4	Control	Control	9	0	0	21JAI_Control
Sheep	L4	21	O2	4	Control	Control	10	164	1	21JAI_Control
Sheep	L4	21	O3	3	DT	TD	1	171	1	21JAI_DT
Sheep	L4	21	O3	3	DT	TD	2	0	0	21JAI_DT
Sheep	L4	21	O3	3	DT	TD	3	0	0	21JAI_DT
Sheep	L4	21	O3	3	DT	TD	4	131	1	21JAI_DT
Sheep	L4	21	O3	3	DT	TD	5	62	1	21JAI_DT
Sheep	L4	21	O3	3	DT	TD	6	0	0	21JAI_DT
Sheep	L4	21	O3	2	DT	TD	1	101	1	21JAI_DT
Sheep	L4	21	O3	2	DT	TD	2	137	1	21JAI_DT
Sheep	L4	21	O3	2	DT	TD	3	0	0	21JAI_DT
Sheep	L4	21	O3	2	DT	TD	4	0	0	21JAI_DT
Sheep	L4	21	O3	2	DT	TD	5	0	0	21JAI_DT
Sheep	L4	21	O3	2	DT	TD	6	0	0	21JAI_DT
Sheep	L4	21	O3	2	DT	TD	7	0	0	21JAI_DT
Sheep	L4	21	O3	2	DT	TD	8	172	1	21JAI_DT
Sheep	L4	21	O3	2	DT	TD	9	83	1	21JAI_DT
Sheep	L4	21	O3	2	DT	TD	10	0	0	21JAI_DT
Sheep	L5	28	O3	1	DT	TD	1	69	1	28JAI_DT
Sheep	L5	28	O3	1	DT	TD	2	0	0	28JAI_DT
Sheep	L5	28	O3	1	DT	TD	3	181	1	28JAI_DT
Sheep	L5	28	O3	1	DT	TD	4	0	0	28JAI_DT
Sheep	L5	28	O3	1	DT	TD	5	121	1	28JAI_DT
Sheep	L5	28	O3	1	DT	TD	6	0	0	28JAI_DT
Sheep	L5	28	O3	1	DT	TD	7	0	0	28JAI_DT
Sheep	L5	28	O3	1	DT	TD	8	65	1	28JAI_DT
Sheep	L5	28	O3	1	DT	TD	9	0	0	28JAI_DT
Sheep	L5	28	O3	1	DT	TD	10	97	1	28JAI_DT
Sheep	L5	28	O2	3	Control	Control	1	139	1	28JAI_Control
Sheep	L5	28	O2	3	Control	Control	2	110	1	28JAI_Control
Sheep	L5	28	O2	3	Control	Control	3	0	0	28JAI_Control
Sheep	L5	28	O2	3	Control	Control	4	0	0	28JAI_Control
Sheep	L5	28	O2	3	Control	Control	5	104	1	28JAI_Control
Sheep	L5	28	O2	3	Control	Control	6	0	0	28JAI_Control
Sheep	L5	28	O2	3	Control	Control	7	109	1	28JAI_Control
Sheep	L5	28	O2	3	Control	Control	8	0	0	28JAI_Control
Sheep	L5	28	O2	3	Control	Control	9	218	1	28JAI_Control
Sheep	L5	28	O2	3	Control	Control	10	84	1	28JAI_Control
Sheep	L5	28	O3	2	DT	TD	1	136	1	28JAI_DT
Sheep	L5	28	O3	2	DT	TD	2	0	0	28JAI_DT
Sheep	L5	28	O3	2	DT	TD	3	0	0	28JAI_DT
Sheep	L5	28	O3	2	DT	TD	4	0	0	28JAI_DT
Sheep	L5	28	O3	2	DT	TD	5	0	0	28JAI_DT
Sheep	L5	28	O3	2	DT	TD	6	0	0	28JAI_DT
Sheep	L5	28	O3	2	DT	TD	7	110	1	28JAI_DT
Sheep	L5	28	O3	2	DT	TD	8	0	0	28JAI_DT
Sheep	L5	28	O3	2	DT	TD	9	0	0	28JAI_DT
Sheep	L5	28	O3	2	DT	TD	10	4	1	28JAI_DT
Sheep	L5	28	O2	2	Control	Control	1	368	1	28JAI_Control
Sheep	L5	28	O2	2	Control	Control	2	0	0	28JAI_Control
Sheep	L5	28	O2	2	Control	Control	3	100	1	28JAI_Control
Sheep	L5	28	O2	2	Control	Control	4	123	1	28JAI_Control
Sheep	L5	28	O2	2	Control	Control	5	108	1	28JAI_Control
Sheep	L5	28	O2	2	Control	Control	6	47	1	28JAI_Control
Sheep	L5	28	O2	2	Control	Control	7	0	0	28JAI_Control
Sheep	L5	28	O2	2	Control	Control	8	200	1	28JAI_Control
Sheep	L5	28	O2	2	Control	Control	9	171	1	28JAI_Control
Sheep	L5	28	O2	2	Control	Control	10	0	0	28JAI_Control
Sheep	L5	28	O2	1	Control	Control	1	289	1	28JAI_Control
Sheep	L5	28	O2	1	Control	Control	2	0	0	28JAI_Control
Sheep	L5	28	O2	1	Control	Control	3	0	0	28JAI_Control
Sheep	L5	28	O2	1	Control	Control	4	74	1	28JAI_Control
Sheep	L5	28	O2	1	Control	Control	5	0	0	28JAI_Control
Sheep	L5	28	O2	1	Control	Control	6	0	0	28JAI_Control
Sheep	L5	28	O2	1	Control	Control	7	0	0	28JAI_Control
Sheep	L5	28	O2	1	Control	Control	8	66	1	28JAI_Control
Sheep	L5	28	O2	1	Control	Control	9	0	0	28JAI_Control
Sheep	L5	28	O2	1	Control	Control	10	0	0	28JAI_Control
Sheep	L5	28	O2	4	Control	Control	1	0	0	28JAI_Control
Sheep	L5	28	O2	4	Control	Control	2	0	0	28JAI_Control
Sheep	L5	28	O2	4	Control	Control	3	152	1	28JAI_Control
Sheep	L5	28	O2	4	Control	Control	4	59	1	28JAI_Control
Sheep	L5	28	O2	4	Control	Control	5	0	0	28JAI_Control
Sheep	L5	28	O2	4	Control	Control	6	0	0	28JAI_Control
Sheep	L5	28	O2	4	Control	Control	7	0	0	28JAI_Control
Sheep	L5	28	O2	4	Control	Control	8	79	1	28JAI_Control
Sheep	L5	28	O2	4	Control	Control	9	252	1	28JAI_Control
Sheep	L5	28	O2	4	Control	Control	10	161	1	28JAI_Control
Sheep	L4	21	O4	1	Control	Control	1	0	0	21JAI_Control
Sheep	L4	21	O4	1	Control	Control	2	0	0	21JAI_Control
Sheep	L4	21	O4	1	Control	Control	3	0	0	21JAI_Control
Sheep	L4	21	O4	1	Control	Control	4	0	0	21JAI_Control
Sheep	L4	21	O4	1	Control	Control	5	0	0	21JAI_Control
Sheep	L4	21	O4	1	Control	Control	6	0	0	21JAI_Control
Sheep	L4	21	O4	1	Control	Control	7	0	0	21JAI_Control
Sheep	L4	21	O4	1	Control	Control	8	0	0	21JAI_Control
Sheep	L4	21	O4	1	Control	Control	9	0	0	21JAI_Control
Sheep	L4	21	O4	1	Control	Control	10	0	0	21JAI_Control
Sheep	L4	21	O4	2	Control	Control	1	125	1	21JAI_Control
Sheep	L4	21	O4	2	Control	Control	2	0	0	21JAI_Control
Sheep	L4	21	O4	2	Control	Control	3	0	0	21JAI_Control
Sheep	L5	28	O3	3	DT	TD	1	0	0	28JAI_DT
Sheep	L5	28	O3	3	DT	TD	2	101	1	28JAI_DT
Sheep	L5	28	O3	3	DT	TD	3	0	0	28JAI_DT
Sheep	L5	28	O3	3	DT	TD	4	0	0	28JAI_DT
Sheep	L5	28	O3	3	DT	TD	5	52	1	28JAI_DT
Sheep	L5	28	O4	2	Control	Control	1	0	0	28JAI_Control
Sheep	L5	28	O4	2	Control	Control	2	0	0	28JAI_Control
Sheep	L5	28	O4	2	Control	Control	3	0	0	28JAI_Control
Sheep	L5	28	O4	2	Control	Control	4	0	0	28JAI_Control
Sheep	L5	28	O4	1	Control	Control	1	0	0	28JAI_Control
Sheep	L5	28	O4	1	Control	Control	2	0	0	28JAI_Control
Sheep	L5	28	O4	1	Control	Control	3	0	0	28JAI_Control
Sheep	L5	28	O4	1	Control	Control	4	0	0	28JAI_Control
Sheep	L5	28	O4	1	Control	Control	5	0	0	28JAI_Control
Sheep	L5	28	O4	1	Control	Control	6	0	0	28JAI_Control
Sheep	L5	28	O4	1	Control	Control	7	0	0	28JAI_Control
Sheep	L5	28	O4	1	Control	Control	8	0	0	28JAI_Control
Sheep	L5	28	O4	1	Control	Control	9	0	0	28JAI_Control
Sheep	L5	28	O4	1	Control	Control	10	10	1	28JAI_Control
Sheep	L4	21	O5	1	DT	TD	1	150	1	21JAI_DT
Sheep	L4	21	O5	1	DT	TD	2	0	0	21JAI_DT
Sheep	L4	21	O5	1	DT	TD	3	107	1	21JAI_DT
Sheep	L4	21	O5	1	DT	TD	4	0	0	21JAI_DT
Sheep	L4	21	O5	1	DT	TD	5	63	1	21JAI_DT
Sheep	L4	21	O5	1	DT	TD	6	0	0	21JAI_DT
Sheep	L4	21	O5	1	DT	TD	7	155	1	21JAI_DT
Sheep	L4	21	O5	1	DT	TD	8	135	1	21JAI_DT
Sheep	L4	21	O5	1	DT	TD	9	0	0	21JAI_DT
Sheep	L4	21	O5	1	DT	TD	10	0	0	21JAI_DT
Sheep	L4	21	O5	2	DT	TD	1	0	0	21JAI_DT
Sheep	L4	21	O5	2	DT	TD	2	0	0	21JAI_DT
Sheep	L4	21	O5	2	DT	TD	3	0	0	21JAI_DT
Sheep	L4	21	O5	2	DT	TD	4	0	0	21JAI_DT
Sheep	L4	21	O5	2	DT	TD	5	0	0	21JAI_DT
Sheep	L4	21	O5	2	DT	TD	6	314	1	21JAI_DT
Sheep	L4	21	O5	2	DT	TD	7	0	0	21JAI_DT
Sheep	L4	21	O5	2	DT	TD	8	0	0	21JAI_DT
Sheep	L4	21	O5	2	DT	TD	9	116	1	21JAI_DT
Sheep	L4	21	O5	3	DT	TD	1	0	0	21JAI_DT
Sheep	L4	21	O5	3	DT	TD	2	1	1	21JAI_DT
Sheep	L4	21	O5	3	DT	TD	3	0	0	21JAI_DT
Sheep	L4	21	O5	3	DT	TD	4	71	1	21JAI_DT
Sheep	L4	21	O5	3	DT	TD	5	95	1	21JAI_DT
Sheep	L4	21	O5	3	DT	TD	6	0	0	21JAI_DT
Sheep	L4	21	O5	3	DT	TD	7	0	0	21JAI_DT
Sheep	L4	21	O5	3	DT	TD	8	0	0	21JAI_DT
Sheep	L4	21	O5	3	DT	TD	9	110	1	21JAI_DT
Sheep	L4	21	O5	3	DT	TD	10	81	1	21JAI_DT
Sheep	L4	21	O5	4	DT	TD	1	0	0	21JAI_DT
Sheep	L4	21	O5	4	DT	TD	2	0	0	21JAI_DT
Sheep	L4	21	O5	4	DT	TD	3	72	1	21JAI_DT
Sheep	L4	21	O5	4	DT	TD	4	0	0	21JAI_DT
[truncated: 824 more rows]
